# Supplementary material for: Dietary biomarkers—an update on their validity and applicability in epidemiological studies
Source: Nutr Rev. 2023 Oct 3;82(9):1260–80. doi: 10.1093/nutrit/nuad119 (PMC11317775; doi:10.1093/nutrit/nuad119)
Supplement: nuad119_Supplementary_Data [file nuad119_supplementary_data.zip]

Archive with 3 entries (2 files):
- nuad119_Supplementary_Data/
- nuad119_Supplementary_Data/Master table 2023_01_05 FINAL.xlsx
- nuad119_Supplementary_Data/Supplemental text 1 FINAL FINAL.docx
