# Supplementary material for: Dietary biomarkers—an update on their validity and applicability in epidemiological studies
Source: Nutr Rev. 2023 Oct 3;82(9):1260–80. doi: 10.1093/nutrit/nuad119 (PMC11317775; doi:10.1093/nutrit/nuad119)
Supplement: nuad119_Supplementary_Data [file nuad119_supplementary_data.zip › nuad119_Supplementary_Data/Master table 2023_01_05 FINAL.xlsx]

## Sheet: Alcohol
FOOD/BIOMARKER DATA											STUDY SPECIFIC DATA																												OTHER
Food Group	Food	Specific Food	Biomarker name	HMDB	Precursor(s)	Microbiota	Plausibility	Food specificity	Source of Specificity Data/food source reference (e.g. Food Composition Database or food chemical analysis)	PK (Tmax, half-life)	Biospecimen	Fasting Status	Dietary assessment method	Analytical method	Study Design (Robust in a free living population?)	Cohort Acronym	Country	Number of Subjects	Consumers (%) proportion of sample that eat vs. do not eat this food/food group	Frequency of detection	Correlation with habitual intake	Beta coefficient (SE)	p-Value	Factor loading	Classification (AUC)	Confounders (i.e., foods)	Intra-assay CV (i.e., technical variability)	Inter-assay CV (i.e., technical variability)	ICC (i.e., within person or biological variability over time)	Time period between repeat samples (e.g. months or years)	Dose-response/ p-value for linearity	Range of intake against which the biomarker has been meaured	Median or mean intake	Standard deviation or range	Units	Generalizability	First Author	Ref (i.e., PMID link)	General comments
Alcohol	Alcoholic beverages	Beer	Isoxanthohumol	HMDB0035499							Urin, spot, morning		Intervention, one intake occasion per intervention	LC-MS	Randomised cross-over intervention		Spain	41			0.83		<0.001			Gender, see comments						The doses of beer administered to male volunteers were 1 beer (330 mL), 2 beers (660 mL), or 3 beers (990 mL), whereas female volunteers drank 1 beer (330 mL), 1.5 beers (495 mL), or 2 beers (660 mL).				Males and females, aged 28±3years	Paola Quifer-Rada	Quifer-Rada et al. Journal of Nutrition. 144(4), 484-488, 2014. http://dx.doi.org/10.3945/jn.113.185199	Saturation behavior after the intake of only 1 beer (330 mL) was observed in females only because no significant differences were observed among the 3 doses consumed. High SD in females too, females split into two groups, one display siminar pattern as males, the others saturation after low dose intake.
Alcohol	Alcoholic beverages	Beer	Isoxanthohumol	HMDB0035499							Urine, 24h		Intervention, 4 weeks	LC-MS	Intervention		Spain	33					<0.001		AUC = 0.990							30 g of ethanol/day as gin or beer, or an equivalent amount of polyphenols as nonalcoholic beer				Males with high cardiovascular risk (aged 61±7 years)	Paola Quifer-Rada	Quifer-Rada et al. Journal of Nutrition. 144(4), 484-488, 2014. http://dx.doi.org/10.3945/jn.113.185199
Alcohol	Alcoholic beverages	Beer	Isoxanthohumol	HMDB0035499							Urine		FFQ	LC-MS	Observational	PREDIMED (Prevenciόn con Dieta Mediterránea)	Spain	46	41				<0.05		AUC = 0.904							Beer intake between 22 and 825 mL/day				Males and females, aged 63±5 years	Paola Quifer-Rada	Quifer-Rada et al. Journal of Nutrition. 144(4), 484-488, 2014. http://dx.doi.org/10.3945/jn.113.185199
Alcohol	Alcoholic beverages	Beer	2,3-dihydroxy-3-methylvaleric acid	HMDB0012140							Urine, 24h		Intervention	LC-MS	Randomized, controlled, crossover trial		Spain	33					<0.001									Beer (660 mL/day, containing 30 g of alcohol and 1029 mg of polyphenols), non-alcoholic beer (990 mL/day, containing <1g of alcohol and 1243 mg of polyphenols) and gin (100 mL/day, containing 30 g of ethanol and no polyphenols) at dinner, with each intervention lasting 4 wk.				Males between 55 and 75 years with high cardiovascular risk (they either were diabetics or had three or more cardiovascular risk factors: family history ofpremature cardiovascular disease and/or presence of hypertension, dyslipidemia, and overweight/obesity). Moderate alcohol drinkers (1–3 drinks/day)	Paola Quifer-Rada	Quifer-Rada et al. Mol. Nutr. Food Res. 61(10), 1600980, 2017. http://dx.doi.org/10.1002/mnfr.201600980	PLS-DA model (baseline vs beer): VIP Score >1
Alcohol	Alcoholic beverages	Beer	2-phenylethanol glucuronide	HMDB0010350	Ethanol						Urine, 24h		Intervention	LC-MS	Randomized, controlled, crossover trial		Spain	33					<0.001									Beer (660 mL/day, containing 30 g of alcohol and 1029 mg of polyphenols), non-alcoholic beer (990 mL/day, containing <1g of alcohol and 1243 mg of polyphenols) and gin (100 mL/day, containing 30 g of ethanol and no polyphenols) at dinner, with each intervention lasting 4 wk.				Males between 55 and 75 years with high cardiovascular risk (they either were diabetics or had three or more cardiovascular risk factors: family history ofpremature cardiovascular disease and/or presence of hypertension, dyslipidemia, and overweight/obesity). Moderate alcohol drinkers (1–3 drinks/day)	Paola Quifer-Rada	Quifer-Rada et al. Mol. Nutr. Food Res. 61(10), 1600980, 2017. http://dx.doi.org/10.1002/mnfr.201600980	PLS-DA model (baseline vs beer): VIP Score >1
Alcohol	Alcoholic beverages	Beer	Ethyl glucuronide	HMDB0010325	Ethanol						Urine, 24h		Intervention	LC-MS	Randomized, controlled, crossover trial		Spain	33					<0.01									Beer (660 mL/day, containing 30 g of alcohol and 1029 mg of polyphenols), non-alcoholic beer (990 mL/day, containing <1g of alcohol and 1243 mg of polyphenols) and gin (100 mL/day, containing 30 g of ethanol and no polyphenols) at dinner, with each intervention lasting 4 wk.				Males between 55 and 75 years with high cardiovascular risk (they either were diabetics or had three or more cardiovascular risk factors: family history ofpremature cardiovascular disease and/or presence of hypertension, dyslipidemia, and overweight/obesity). Moderate alcohol drinkers (1–3 drinks/day)	Paola Quifer-Rada	Quifer-Rada et al. Mol. Nutr. Food Res. 61(10), 1600980, 2017. http://dx.doi.org/10.1002/mnfr.201600980	PLS-DA model (baseline vs beer): VIP Score >1
Alcohol	Alcoholic beverages	Beer	Ethyl sulfate	HMDB0031233	Ethanol						Urine, 24h		Intervention	LC-MS	Randomized, controlled, crossover trial		Spain	33					<0.001									Beer (660 mL/day, containing 30 g of alcohol and 1029 mg of polyphenols), non-alcoholic beer (990 mL/day, containing <1g of alcohol and 1243 mg of polyphenols) and gin (100 mL/day, containing 30 g of ethanol and no polyphenols) at dinner, with each intervention lasting 4 wk.				Males between 55 and 75 years with high cardiovascular risk (they either were diabetics or had three or more cardiovascular risk factors: family history ofpremature cardiovascular disease and/or presence of hypertension, dyslipidemia, and overweight/obesity). Moderate alcohol drinkers (1–3 drinks/day)	Paola Quifer-Rada	Quifer-Rada et al. Mol. Nutr. Food Res. 61(10), 1600980, 2017. http://dx.doi.org/10.1002/mnfr.201600980	PLS-DA model (baseline vs beer): VIP Score >1
Alcohol	Alcoholic beverages	Beer	Humulinone	HMDB0030105							Urine, 24h		Intervention	LC-MS	Randomized, controlled, crossover trial		Spain	33					<0.001									Beer (660 mL/day, containing 30 g of alcohol and 1029 mg of polyphenols), non-alcoholic beer (990 mL/day, containing <1g of alcohol and 1243 mg of polyphenols) and gin (100 mL/day, containing 30 g of ethanol and no polyphenols) at dinner, with each intervention lasting 4 wk.				Males between 55 and 75 years with high cardiovascular risk (they either were diabetics or had three or more cardiovascular risk factors: family history ofpremature cardiovascular disease and/or presence of hypertension, dyslipidemia, and overweight/obesity). Moderate alcohol drinkers (1–3 drinks/day)	Paola Quifer-Rada	Quifer-Rada et al. Mol. Nutr. Food Res. 61(10), 1600980, 2017. http://dx.doi.org/10.1002/mnfr.201600980	PLS-DA model (baseline vs beer): VIP Score >1
Alcohol	Alcoholic beverages	Beer	16-Hydroxypalmitate	HMDB0006294							Serum		FFQ	LC-MS or GC-MS - unclear from paper; Metabolon	Observational	PLCO Prostate, Lung, Colorectal, and Ovarian Cancer Screening Trial	US	502			0.221		6.3e-07						0.42				Median: 7g/day			281 males and 221 females. Mean age 64 years.	Kristin A Guertin	Guertin et al. Am J Clin Nutr. 100(1), 208-217, 2014. http://dx.doi.org/10.3945/ajcn.113.078758	ICC value: 1 year later, subset of 30 subjects
Alcohol	Alcoholic beverages	Beer	Ethyl α-glucopyranoside	Not in HMDB							Plasma	Fasting	FFQ	LC-MS	Observational	CPS-3	US	671			0.38		1.23e-23		0.84				0.52	6 months		No information included				60.1% were white, 24.7% were black, 15.2% were Hispanic. The majority (65.1%) were female. The mean age was 52.3 ± 9.5 years.	Ying Wang	Wang et al. Metabolites 10(10), 382, 2020. http://dx.doi.org/10.3390/metabo10100382
Alcohol	Alcoholic beverages	Beer	Ethyl α-glucopyranoside	Not in HMDB							Plasma	Fasting	24HDR	LC-MS	Observational	CPS-3	US	671			0.33		7.63e-18		0.82				0.52	6 months		No information included				60.1% were white, 24.7% were black, 15.2% were Hispanic. The majority (65.1%) were female. The mean age was 52.3 ± 9.5 years.	Ying Wang	Wang et al. Metabolites 10(10), 382, 2020. http://dx.doi.org/10.3390/metabo10100382
Alcohol	Alcoholic beverages	Beer	Theophylline	HMDB0001889							Plasma	Fasting	FFQ	LC-MS	Observational	CPS-3	US	671			0.29		1.18e-14		0.82				0.78	6 months		No information included				60.1% were white, 24.7% were black, 15.2% were Hispanic. The majority (65.1%) were female. The mean age was 52.3 ± 9.5 years.	Ying Wang	Wang et al. Metabolites 10(10), 382, 2020. http://dx.doi.org/10.3390/metabo10100382
Alcohol	Alcoholic beverages	Beer	Theophylline	HMDB0001889							Plasma	Fasting	24HDR	LC-MS	Observational	CPS-3	US	671			0.23		2.04e-09		0.81				0.78	6 months		No information included				60.1% were white, 24.7% were black, 15.2% were Hispanic. The majority (65.1%) were female. The mean age was 52.3 ± 9.5 years.	Ying Wang	Wang et al. Metabolites 10(10), 382, 2020. http://dx.doi.org/10.3390/metabo10100382
Alcohol	Alcoholic beverages	Beer, including non-alcoholic beer	Combined biomarker model with: N-methyl tyramine sulfate (NMT sulfate), pGlu-pro, and 2-ethyl malate and the sum of iso-cohumulone and iso-ad/humulones + their major degradation products: tricyclocohumol and tricyclohumol.								Urine (time intervals)	Non-fasting	Intervention	LC-MS	Randomized, crossover, single-blinded meal study		Denmark	19							0.94							One beer/day. Three different tests beers: strong lager (SB) (Carlsberg Elephant, 8% ABV, ∼ 35 IBU), regular lager (RB) (Carlsberg Pilsner, 4.6% ABV, ∼22 IBU), and light/alcohol-free beer (LB) (Tuborg Super Light 0.1% ABV, ∼19 IBU).				Nine females, 10 males. Age: 24-50 years.	Gözde Gürdeniz	Gürdeniz et al. Journal of Proteome Research. 15(12), 4544-4556, 2016. http://dx.doi.org/10.1021/acs.jproteome.6b00635	None of the identified biomarkers of beer intake alone were specific/sensitive anough alone thus a combined biomarker model was created for beer intake instead.
Alcohol	Alcoholic beverages	Gin	Ethanol	HMDB0000108							Urine, 24h		Intervention, 28 days	NMR	Randomized, crossover intervention trial		Spain	61					<0.005									Dealcoholized red wine (RWD) (272mL/day, polyphenol control), alcoholized red wine (RWA) (272mL/day) and gin (GIN) (100mL/day, alcohol control).				Males and females ≥55 years with high risk of ischemic heart disease	Rosa Vázquez-Fresno	Vázquez-Fresno et al. Electrophoresis. 33(15), 2345-2354, 2012. http://dx.doi.org/10.1002/elps.201100646
Alcohol	Alcoholic beverages	Liquor	Ethyl glucuronide	HMDB0010325	Ethanol						Serum	Non fasting	FFQ	LC-MS	Observational		Us	253			0.26											Liquor intake: 25th percentile, 0 g/day; 75th percentile 17 g/day				New or recurrent colorectal adenoma cases and adenoma-free controls were selected from those undergoing routine colorectal cancer screening. Eligible participants (n = 289 cases and 314 controls) were aged 18–74 y and were study area residents. Of these, 241 cases (84%) and 231 controls (74%) participated. Samples from 253 subjects included.	Mary Playdon	Playdon et al. Journal of Nutrition. 144(4), 484-488, 2016. http://dx.doi.org/10.3945/jn.113.185199	Correlation coefficients adjusted for age (years, continuous), sex, case-control status (case/control), fasting status (yes/no), smoking status (current/former/never), daily caloric intake (kcal/day), body mass index (kg/m2), education (≤12 years/vocational or 1-3 years college/≥4 years college/graduate), physical activity index (weekly frequency of moderate-intensity leisure activity plus 2 x we…
Alcohol	Alcoholic beverages	Liquor	Ethyl glucuronide	HMDB0010325	Ethanol						Urine, 12h	Non fasting	FFQ	LC-MS	Observational		Us	253			0.29		2.75e-06									Liquor intake: 25th percentile, 0 g/day; 75th percentile 17 g/day				New or recurrent colorectal adenoma cases and adenoma-free controls were selected from those undergoing routine colorectal cancer screening. Eligible participants (n = 289 cases and 314 controls) were aged 18–74 y and were study area residents. Of these, 241 cases (84%) and 231 controls (74%) participated. Samples from 253 subjects included.	Mary Playdon	Playdon et al. Journal of Nutrition. 144(4), 484-488, 2016. http://dx.doi.org/10.3945/jn.113.185199	Correlation coefficients adjusted for age (years, continuous), sex, case-control status (case/control), fasting status (yes/no), smoking status (current/former/never), daily caloric intake (kcal/day), body mass index (kg/m2), education (≤12 years/vocational or 1-3 years college/≥4 years college/graduate), physical activity index (weekly frequency of moderate-intensity leisure activity plus 2 x we…
Alcohol	Alcoholic beverages	Liquor	Ethyl glucuronide	HMDB0010325	Ethanol						Serum		FFQ	LC-MS or GC-MS - unclear from paper; Metabolon	Observational	PLCO Prostate, Lung, Colorectal, and Ovarian Cancer Screening Trial	US	502			0.295		1.85e-11						0.27				Median: 1g/day			281 males and 221 females. Mean age 64 years.	Kristin A Guertin	Guertin et al. Am J Clin Nutr. 100(1), 208-217, 2014. http://dx.doi.org/10.3945/ajcn.113.078758	ICC value: 1 year later, subset of 30 subjects
Alcohol	Alcoholic beverages	Liquor	2-hydroxyphytanate	HMDB0061666							Plasma	Fasting	FFQ	LC-MS	Observational	CPS-3	US	671			0.2		1.25e-07		0.72				0.6	6 months		No information included				60.1% were white, 24.7% were black, 15.2% were Hispanic. The majority (65.1%) were female. The mean age was 52.3 ± 9.5 years.	Ying Wang	Wang et al. Metabolites 10(10), 382, 2020. http://dx.doi.org/10.3390/metabo10100382
Alcohol	Alcoholic beverages	Liquor	Ethyl glucuronide	HMDB0010325	Ethanol						Plasma	Fasting	FFQ	LC-MS	Observational	CPS-3	US	671			0.3		3.51e-15		0.72				0.57	6 months		No information included				60.1% were white, 24.7% were black, 15.2% were Hispanic. The majority (65.1%) were female. The mean age was 52.3 ± 9.5 years.	Ying Wang	Wang et al. Metabolites 10(10), 382, 2020. http://dx.doi.org/10.3390/metabo10100382
Alcohol	Alcoholic beverages	Liquor	Ethyl α-glucopyranoside	Not in HMDB							Plasma	Fasting	FFQ	LC-MS	Observational	CPS-3	US	671			0.34		6.55e-19		0.75				0.52	6 months		No information included				60.1% were white, 24.7% were black, 15.2% were Hispanic. The majority (65.1%) were female. The mean age was 52.3 ± 9.5 years.	Ying Wang	Wang et al. Metabolites 10(10), 382, 2020. http://dx.doi.org/10.3390/metabo10100382
Alcohol	Alcoholic beverages	Other alcoholic beverages	Ethyl glucuronide	HMDB0010325	Ethanol						Urine, first morning	Fasting	FFQ	Enzyme immunochemical method	Observational	PREDIMED (Prevenciόn con Dieta Mediterránea)	Spain	1045	771		Men: 0.442; women: 0.3		<0.001										Median intake, other alcoholic beverages (g alcohol/day); interquartile range in parentheses (all such values): Men: 2.4 (0.7, 6.1); women: 0.0 (0.0, 0.7)				Helmut Schröder	Schröder et al. American Journal of Clinical Nutrition. 90(5), 1329-1335, 2009. http://dx.doi.org/10.3945/ajcn.2009.27718
Alcohol	Alcoholic beverages	Total alcohol	Ratio 5-hydroxytryptophol (5-HTOL):5-hydroxyindole-3-acetic acid (5-HIAA)								Urine, 24h		24h diet recalls	5-hydroxytryptophol: GC-MS; 5-hydroxyindole-3-acetic acid: HPLC	Observational	EPIC (European Prospective Investigation on Cancer and Nutrition cohort)	Germany	102	72		0.92	0.742	<0.0001										Alcohol intake geometric mean: 5.7 g/day	Alcohol intake ranged from 0 to 91.4 g/day		Mean age: Men: 57 years; Women: 52 years	Anja Kroke	Kroke et al. British Journal of Nutrition. 85(5), 621-627, 2001. http://dx.doi.org/10.1079/bjn2000289
Alcohol	Alcoholic beverages	Total alcohol	Lysophosphatidylcholine alkyl C18:0	HMDB0011128							Serum	Fasting	FFQ	Direct MS	Observational	MECHE (Metabolic Challenge Study)	Ireland	34				-0.49	0.003									No information included				Males: 16 with mean age 32±12 years. Females: 18 with mean age 37±14 years.	Aoife O'Gorman	O'Gorman et al. Journal of Chromatography B-Analytical Technologies in the Biomedical and Life Sciences. 966, 140-146, 2014. http://dx.doi.org/10.1016/j.jchromb.2014.01.032 http://dx.doi.org/10.1016/j.jchromb.2014.01.032	Biomarker is part of a lipid pattern highly predictive of alcohol consumption, AUC = 0.81. Delete this info?
Alcohol	Alcoholic beverages	Total alcohol	Ethyl glucuronide	HMDB0010325	Ethanol						Urine, first morning	Fasting	FFQ	Enzyme immunochemical method	Observational	PREDIMED (Prevenciόn con Dieta Mediterránea)	Spain	1045	771		Men: 0.6; women: 0.348		<0.001										The average (median) amount of alcohol consumption among alcohol consumers was 15.9 g/d in men and 4.2 g/d in women.			Asymptomatic subjects at high risk of CAD, aged 55–80 years. Males: 506; Females: 533	Helmut Schröder	Schröder et al. American Journal of Clinical Nutrition. 90(5), 1329-1335, 2009. http://dx.doi.org/10.3945/ajcn.2009.27718	Inclusion criteria were the presence of diabetes or having 3 CAD risk factors [current smoking, systolic blood pressure >140 mm Hg, diastolic blood pressure >90 mm Hg, treatment with antihypertensive drugs, HDL cholesterol <40 mg/dL in men and <50 mg/dL in women, LDL cholesterol >160 mg/dL, treatment with hypolipidemic drugs, body mass index (BMI; in kg/m2) >25, family history of premature CAD].
Alcohol	Alcoholic beverages	Total alcohol	Oxalate (ethanedioate)	HMDB0002329							Serum	Non fasting	FFQ	GC-MS	Observational		Us	258			0.24		0.00019										Median total alcohol intake: 144 g/day; 25th percentile, 7 g/day; 75th percentile 364 g/day			New or recurrent colorectal adenoma cases and adenoma-free controls were selected from those undergoing routine colorectal cancer screening. Eligible participants (n = 289 cases and 314 controls) were aged 18–74 y and were study area residents. Of these, 241 cases (84%) and 231 controls (74%) participated. Samples from 253 subjects included.	Mary Playdon	Playdon et al. Journal of Nutrition. 144(4), 484-488, 2016. http://dx.doi.org/10.3945/jn.113.185199	Correlation coefficients adjusted for age (years, continuous), sex, case-control status (case/control), fasting status (yes/no), smoking status (current/former/never), daily caloric intake (kcal/day), body mass index (kg/m2), education (≤12 years/vocational or 1-3 years college/≥4 years college/graduate), physical activity index (weekly frequency of moderate-intensity leisure activity plus 2 x we…
Alcohol	Alcoholic beverages	Total alcohol	15:0 (SFA)	HMDB0000826							Plasma	Fasting	FFQ	GC-MS	Observational	EPIC	Italy	527			Men: -0.42; Women: -0.26		<0.01			Gender							Mean intake men: 14.1-29.3 g/day; Women: 4.6-9.7 g/day depending on study center location			280 men (mean age 53 years) and 246 women (mean age 54 years)	Elisabetta Fusconi	Fusconi et al. Tumori Journal. 89(6), 624-635, 2003. https://doi.org/10.1177/030089160308900606	Correlations adjusted for age and study center.. When no common name exists the following naming system was used: The specification begins with two numbers separated by a colon; these numbers refer to the number of carbons in the chain and the number of double bonds, respectively; the next number, preceded by "n", indicates the distance of first double bond, in C atoms, from the methyl end (n-end…
Alcohol	Alcoholic beverages	Total alcohol	17:0 (SFA)	HMDB0002259							Plasma	Fasting	FFQ	GC-MS	Observational	EPIC	Italy	528			Men: -0.48; Women: -0.36		<0.01			Gender							Mean intake men: 14.1-29.3 g/day; Women: 4.6-9.7 g/day depending on study center location			280 men (mean age 53 years) and 246 women (mean age 54 years)	Elisabetta Fusconi	Fusconi et al. Tumori Journal. 89(6), 624-635, 2003. https://doi.org/10.1177/030089160308900606	Correlations adjusted for age and study center. When no common name exists the following naming system was used: The specification begins with two numbers separated by a colon; these numbers refer to the number of carbons in the chain and the number of double bonds, respectively; the next number, preceded by "n", indicates the distance of first double bond, in C atoms, from the methyl end (n-end)…
Alcohol	Alcoholic beverages	Total alcohol	20:2, n-6c (n-6 PUFA)	HMDB0005060							Plasma	Fasting	FFQ	GC-MS	Observational	EPIC	Italy	533			Women: -0.12		<0.05			Gender							Mean intake men: 14.1-29.3 g/day; Women: 4.6-9.7 g/day depending on study center location			280 men (mean age 53 years) and 246 women (mean age 54 years)	Elisabetta Fusconi	Fusconi et al. Tumori Journal. 89(6), 624-635, 2003. https://doi.org/10.1177/030089160308900606	Correlations adjusted for age and study center. Corelation was non-significant in men
Alcohol	Alcoholic beverages	Total alcohol	20:5, n-3c (n-3 PUFA)	HMDB0001999							Plasma	Fasting	FFQ	GC-MS	Observational	EPIC	Italy	526			Women: 0.14		<0.05			Gender							Mean intake men: 14.1-29.3 g/day; Women: 4.6-9.7 g/day depending on study center location			280 men (mean age 53 years) and 246 women (mean age 54 years)	Elisabetta Fusconi	Fusconi et al. Tumori Journal. 89(6), 624-635, 2003. https://doi.org/10.1177/030089160308900606	Correlations adjusted for age and study center.. Correlation was non-significant in men. When no common name exists the following naming system was used: The specification begins with two numbers separated by a colon; these numbers refer to the number of carbons in the chain and the number of double bonds, respectively; the next number, preceded by "n", indicates the distance of first double bond…
Alcohol	Alcoholic beverages	Total alcohol	22:4, n-6c (n-6 PUFA)	HMDB0002226							Plasma	Fasting	FFQ	GC-MS	Observational	EPIC	Italy	526			Men: 0.22		<0.01			Gender							Mean intake men: 14.1-29.3 g/day; Women: 4.6-9.7 g/day depending on study center location			280 men (mean age 53 years) and 246 women (mean age 54 years)	Elisabetta Fusconi	Fusconi et al. Tumori Journal. 89(6), 624-635, 2003. https://doi.org/10.1177/030089160308900606	Correlations adjusted for age and study center.. Correlation was non-significant in women. When no common name exists the following naming system was used: The specification begins with two numbers separated by a colon; these numbers refer to the number of carbons in the chain and the number of double bonds, respectively; the next number, preceded by "n", indicates the distance of first double bo…
Alcohol	Alcoholic beverages	Total alcohol	Arachidic acid (20:0; SFA)	HMDB0002212							Plasma	Fasting	FFQ	GC-MS	Observational	EPIC	Italy	529			Men: -0.17		<0.01			Gender							Mean intake men: 14.1-29.3 g/day; Women: 4.6-9.7 g/day depending on study center location			280 men (mean age 53 years) and 246 women (mean age 54 years)	Elisabetta Fusconi	Fusconi et al. Tumori Journal. 89(6), 624-635, 2003. https://doi.org/10.1177/030089160308900606	Correlations adjusted for age and study center. Correlation was non-significant in women
Alcohol	Alcoholic beverages	Total alcohol	Arachidonic acid (20:4, n-6c; n-6 PUFA)	HMDB0001043							Plasma	Fasting	FFQ	GC-MS	Observational	EPIC	Italy	526			Men: 0.16		<0.01			Gender							Mean intake men: 14.1-29.3 g/day; Women: 4.6-9.7 g/day depending on study center location			280 men (mean age 53 years) and 246 women (mean age 54 years)	Elisabetta Fusconi	Fusconi et al. Tumori Journal. 89(6), 624-635, 2003. https://doi.org/10.1177/030089160308900606	Correlations adjusted for age and study center.. Correlation was non-significant in women
Alcohol	Alcoholic beverages	Total alcohol	Dihomo-y-linolenic acid (20:3, n-6c; n-6 PUFA)	Not in HMDB							Plasma	Fasting	FFQ	GC-MS	Observational	EPIC	Italy	534			Men: -0.14; Women: -0.14		<0.05			Gender							Mean intake men: 14.1-29.3 g/day; Women: 4.6-9.7 g/day depending on study center location			280 men (mean age 53 years) and 246 women (mean age 54 years)	Elisabetta Fusconi	Fusconi et al. Tumori Journal. 89(6), 624-635, 2003. https://doi.org/10.1177/030089160308900606	Correlations adjusted for age and study center.
Alcohol	Alcoholic beverages	Total alcohol	Elaidic acid (18:1, n-9t; MUFA)	HMDB0000573							Plasma	Fasting	FFQ	GC-MS	Observational	EPIC	Italy	530			Men: -0.18; Women: -0.15		Men: <0.01; Women: <0.05			Gender							Mean intake men: 14.1-29.3 g/day; Women: 4.6-9.7 g/day depending on study center location			280 men (mean age 53 years) and 246 women (mean age 54 years)	Elisabetta Fusconi	Fusconi et al. Tumori Journal. 89(6), 624-635, 2003. https://doi.org/10.1177/030089160308900606	Correlations adjusted for age and study center.
Alcohol	Alcoholic beverages	Total alcohol	Hydroxytyrosol	HMDB0005784							Urine, first morning	Fasting	FFQ	GC-MS	Observational	PREDIMED (Prevenciόn con Dieta Mediterránea)	Spain	1045	680			Men: 0.047, Women: 0.005	Men: <0.001; Women: 0.0889			Olive oil							The average (median) amount of alcohol consumption among alcohol consumers was 15.9 g/d in men and 4.2 g/d in women.				Helmut Schröder	Schröder et al. American Journal of Clinical Nutrition. 90(5), 1329-1335, 2009. http://dx.doi.org/10.3945/ajcn.2009.27718	Model adjusted for age; lack of significant association with alcohol consumption in women may be due to lower alcohol intake in these subjects
Alcohol	Alcoholic beverages	Total alcohol	Linoleic acid (18:2, n-6c; n-6 PUFA)	HMDB0000673							Plasma	Fasting	FFQ	GC-MS	Observational	EPIC	Italy	532			Men: -0.15; Women: -0.14		<0.05			Gender							Mean intake men: 14.1-29.3 g/day; Women: 4.6-9.7 g/day depending on study center location			280 men (mean age 53 years) and 246 women (mean age 54 years)	Elisabetta Fusconi	Fusconi et al. Tumori Journal. 89(6), 624-635, 2003. https://doi.org/10.1177/030089160308900606	Correlations adjusted for age and study center. When no common name exists the following naming system was used: The specification begins with two numbers separated by a colon; these numbers refer to the number of carbons in the chain and the number of double bonds, respectively; the next number, preceded by "n", indicates the distance of first double bond, in C atoms, from the methyl end (n-end)…
Alcohol	Alcoholic beverages	Total alcohol	Oleic acid (18:1, n-9c; MUFA)	HMDB0000207							Plasma	Fasting	FFQ	GC-MS	Observational	EPIC	Italy	526			Women: 0.15		<0.05			Gender							Mean intake men: 14.1-29.3 g/day; Women: 4.6-9.7 g/day depending on study center location			280 men (mean age 53 years) and 246 women (mean age 54 years)	Elisabetta Fusconi	Fusconi et al. Tumori Journal. 89(6), 624-635, 2003. https://doi.org/10.1177/030089160308900606	Correlations adjusted for age and study center.. Corelation was non-significant in men
Alcohol	Alcoholic beverages	Total alcohol	Palmitic acid (16:0; SFA)	HMDB0000220							Plasma	Fasting	FFQ	GC-MS	Observational	EPIC	Italy	526			Men: 0.33; Women: 0.23		<0.01			Gender							Mean intake men: 14.1-29.3 g/day; Women: 4.6-9.7 g/day depending on study center location			280 men (mean age 53 years) and 246 women (mean age 54 years)	Elisabetta Fusconi	Fusconi et al. Tumori Journal. 89(6), 624-635, 2003. https://doi.org/10.1177/030089160308900606	Correlations adjusted for age and study center.
Alcohol	Alcoholic beverages	Total alcohol	Palmitoleic acid (16:1, n-7c; MUFA)	HMDB0003229							Plasma	Fasting	FFQ	GC-MS	Observational	EPIC	Italy	526			Men: 0.20; Women: 0.26		<0.01			Gender							Mean intake men: 14.1-29.3 g/day; Women: 4.6-9.7 g/day depending on study center location			280 men (mean age 53 years) and 246 women (mean age 54 years)	Elisabetta Fusconi	Fusconi et al. Tumori Journal. 89(6), 624-635, 2003. https://doi.org/10.1177/030089160308900606	Correlations adjusted for age and study center.
Alcohol	Alcoholic beverages	Total alcohol	Stearic acid (18:0; SFA)	HMDB0000827							Plasma	Fasting	FFQ	GC-MS	Observational	EPIC	Italy	529			Men: -0.2; Women: -0.19		<0.01			Gender							Mean intake men: 14.1-29.3 g/day; Women: 4.6-9.7 g/day depending on study center location			280 men (mean age 53 years) and 246 women (mean age 54 years)	Elisabetta Fusconi	Fusconi et al. Tumori Journal. 89(6), 624-635, 2003. https://doi.org/10.1177/030089160308900606	Correlations adjusted for age and study center.
Alcohol	Alcoholic beverages	Total alcohol	Sum of MUFAs: 16:1, n-7c (palmitoleic acid), 18:1, n-7c (vaccenic acid), 18:1, n-9c (oleic acid), 18:1, n-9t (elaidic acid) and 20: 1, n-9c.								Plasma	Fasting	FFQ	GC-MS	Observational	EPIC	Italy	526			Women: 0.16		<0.05			Gender							Mean intake men: 14.1-29.3 g/day; Women: 4.6-9.7 g/day depending on study center location			280 men (mean age 53 years) and 246 women (mean age 54 years)	Elisabetta Fusconi	Fusconi et al. Tumori Journal. 89(6), 624-635, 2003. https://doi.org/10.1177/030089160308900606	Correlations adjusted for age and study center.. Corelation was non-significant in men
Alcohol	Alcoholic beverages	Total alcohol	Sum of n-6 PUFAs: 18:2, n-6c (linoleic), 20:2, n-6c, 18:3, n-6c (y-linolenic), 20:3, n-6c,(dihomo-y-linolenic), 20:4, n-6c (arachidonic), 22:4, n-6c and 22:5, n-6c								Plasma	Fasting	FFQ	GC-MS	Observational	EPIC	Italy	531			Women: -0.26		<0.01			Gender							Mean intake men: 14.1-29.3 g/day; Women: 4.6-9.7 g/day depending on study center location			280 men (mean age 53 years) and 246 women (mean age 54 years)	Elisabetta Fusconi	Fusconi et al. Tumori Journal. 89(6), 624-635, 2003. https://doi.org/10.1177/030089160308900606	Correlations adjusted for age and study center. Corelation was non-significant in men. When no common name exists the following naming system was used: The specification begins with two numbers separated by a colon; these numbers refer to the number of carbons in the chain and the number of double bonds, respectively; the next number, preceded by "n", indicates the distance of first double bond, …
Alcohol	Alcoholic beverages	Total alcohol	Sum of SFAs: 14:0 (myristic acid), 15:0, 16:0 (palmitic acid), 17:0, 18:0 (stearic acid) and 20:0 (arachidic acid).								Plasma	Fasting	FFQ	GC-MS	Observational	EPIC	Italy	526			Men: 0.250		<0.01			Gender							Mean intake men: 14.1-29.3 g/day; Women: 4.6-9.7 g/day depending on study center location			280 men (mean age 53 years) and 246 women (mean age 54 years)	Elisabetta Fusconi	Fusconi et al. Tumori Journal. 89(6), 624-635, 2003. https://doi.org/10.1177/030089160308900606	Correlations adjusted for age and study center.. Correlation was non-significant in women
Alcohol	Alcoholic beverages	Total alcohol	Ethyl palmitate (E16:0)	HMDB0029811							Hair		Alcohol frequency questionaire	GC-MS	Observational		Portugal	975			0.08 (consumption habit)		0.027 (consumption habit)		Abstinent: cutoff value: 0.119ng/mg: AUC 0.640; Excessive: cutoff value 0.432ng/mg: 0.955AUC								Mean alcohol intake per drinking occasion: Males 76.3g; Females: 55.3g. 622 presented moderate drinking (occasional drinking up tp 2 times per week; 63.8%), 190 abstinent (Total abstinent for 3 months; 19.5%) and 163 (every day for several weeks; 16.7%) excessive drinking behaviours.			Students from nine Portugese universities	David Oppolzer	Oppolzer et al. Forensic Science International, 294, 39-47, 2019. https://doi.org/10.1016/j.forsciint.2018.10.028
Alcohol	Alcoholic beverages	Total alcohol	Sum of fatty acid ethyl esters (E14:0, E16:0, E18:1 and E18:0)								Hair		Alcohol frequency questionaire	GC-MS	Observational		Portugal	975			0.137 (consumption habit)		<0.001 (consumption habit)										Mean alcohol intake per drinking occasion: Males 76.3g; Females: 55.3g. 622 presented moderate drinking (occasional drinking up tp 2 times per week; 63.8%), 190 abstinent (Total abstinent for 3 months; 19.5%) and 163 (every day for several weeks; 16.7%) excessive drinking behaviours.			Students from nine Portugese universities	David Oppolzer	Oppolzer et al. Forensic Science International, 294, 39-47, 2019. https://doi.org/10.1016/j.forsciint.2018.10.028
Alcohol	Alcoholic beverages	Total alcohol	Ethyl glucuronide	HMDB0010325	Ethanol						Urine, 12h	Non fasting	FFQ	LC-MS	Observational		Us	253			0.23		0.000233										Median total alcohol intake: 144 g/day; 25th percentile, 7 g/day; 75th percentile 364 g/day			New or recurrent colorectal adenoma cases and adenoma-free controls were selected from those undergoing routine colorectal cancer screening. Eligible participants (n = 289 cases and 314 controls) were aged 18–74 y and were study area residents. Of these, 241 cases (84%) and 231 controls (74%) participated. Samples from 253 subjects included.	Mary Playdon	Playdon et al. Journal of Nutrition. 144(4), 484-488, 2016. http://dx.doi.org/10.3945/jn.113.185199	Correlation coefficients adjusted for age (years, continuous), sex, case-control status (case/control), fasting status (yes/no), smoking status (current/former/never), daily caloric intake (kcal/day), body mass index (kg/m2), education (≤12 years/vocational or 1-3 years college/≥4 years college/graduate), physical activity index (weekly frequency of moderate-intensity leisure activity plus 2 x we…
Alcohol	Alcoholic beverages	Total alcohol	Nicotine	HMDB0001934							Urine, 12h	Non fasting	FFQ	LC-MS	Observational		Us	253			0.22		0.000553										Median total alcohol intake: 144 g/day; 25th percentile, 7 g/day; 75th percentile 364 g/day			New or recurrent colorectal adenoma cases and adenoma-free controls were selected from those undergoing routine colorectal cancer screening. Eligible participants (n = 289 cases and 314 controls) were aged 18–74 y and were study area residents. Of these, 241 cases (84%) and 231 controls (74%) participated. Samples from 253 subjects included.	Mary Playdon	Playdon et al. Journal of Nutrition. 144(4), 484-488, 2016. http://dx.doi.org/10.3945/jn.113.185199	Correlation coefficients adjusted for age (years, continuous), sex, case-control status (case/control), fasting status (yes/no), smoking status (current/former/never), daily caloric intake (kcal/day), body mass index (kg/m2), education (≤12 years/vocational or 1-3 years college/≥4 years college/graduate), physical activity index (weekly frequency of moderate-intensity leisure activity plus 2 x we…
Alcohol	Alcoholic beverages	Total alcohol	1,2-dioleoyl-sn-glycero-3-phosphoethanol (PEth 18:1/18:1)	HMDB0009058							Whole blood	Fasting	Self reported alcohol consumption	LC-MS	Observational		China	45	1		0.779		<0.001									More than one year of regular drinking habits (2–14 times, 14–630 g ethanol per week); 16 light drinkers (14–98 g ethanol/week), 12 moderate drinkers (98– 210 g ethanol/week), and 17 heavy drinkers ( > 210 g ethanol/week)				Chinese individuals; 30 males and 15 females from 22 to 66 years of age	Siming Wang	Wang et al. Talanta, 166, 315-320, 2017. http://dx.doi.org/10.1016/j.talanta.2017.01.083
Alcohol	Alcoholic beverages	Total alcohol	1,2-dipalmitoyl-sn-glycero-3phosphoethanol (PEth 16:0/16:0)	HMDB0008923							Whole blood	Fasting	Self reported alcohol consumption	LC-MS	Observational		China	45	1		0.778		<0.001									More than one year of regular drinking habits (2–14 times, 14–630 g ethanol per week); 16 light drinkers (14–98 g ethanol/week), 12 moderate drinkers (98– 210 g ethanol/week), and 17 heavy drinkers ( > 210 g ethanol/week)				Chinese individuals; 30 males and 15 females from 22 to 66 years of age	Siming Wang	Wang et al. Talanta, 166, 315-320, 2017. http://dx.doi.org/10.1016/j.talanta.2017.01.083
Alcohol	Alcoholic beverages	Total alcohol	Ethyl glucuronide	HMDB0010325	Ethanol						Hair		Intervention	LC-MS	12 consecutive week controlled intervention		Belgium	30					<0.001									0, 100 and 150g alcohol/week.				Males and females, Mean age 44-49 years.	Cleo L. Crunelle	Crunelle et al. Analytical and Bioanalytical Chemistry. 408(8), 2019-2025, 2016. http://dx.doi.org/10.1007/s00216-015-9117-0	Intervention groups each had 10 subjects. Groups were age and gender matched.
Alcohol	Alcoholic beverages	Total alcohol	Ethyl glucuronide	HMDB0010325	Ethanol						Hair		Alcohol frequency questionaire	LC-MS	Observational		Portugal	975			0.217 (consumption habit); 0.105 (quantities of alcohol ingested)		<0.001 (consumption habit); <0.01 (quantities of alcohol ingested)		Abstinent: cutoff value: 7.3ng/mg: AUC 0.718; Excessive: cutoff value 29.8ng/mg: AUC 0.921								Mean alcohol intake per drinking occasion: Males 76.3g; Females: 55.3g. 622 presented moderate drinking (occasional drinking up tp 2 times per week; 63.8%), 190 abstinent (Total abstinent for 3 months; 19.5%) and 163 (every day for several weeks; 16.7%) excessive drinking behaviours.			Students from nine Portugese universities	David Oppolzer	Oppolzer et al. Forensic Science International, 294, 39-47, 2019. https://doi.org/10.1016/j.forsciint.2018.10.028
Alcohol	Alcoholic beverages	Total alcohol	Ethyl glucuronide	HMDB0010325	Ethanol						Dental tissue		Alcohol frequency questionaire	LC-MS	Observational		Turkey	29			0.914											Alcohol intake assesed as MAST points				Males, age 35-60 years; mean age: 43.34±6.83 years	Cem Zeren	Zeren et al. Journal of Forensic and Legal Medicine. 20(6), 706-710, 2013. http://dx.doi.org/10.1016/j.jflm.2013.03.033	Non-hazardous alcohol users (14), alcohol abusers (9) and abstainers (6). Correlation between EtG dental tissue concentration and MAST points for alcohol intake
Alcohol	Alcoholic beverages	Total alcohol	Phosphatidylethanol (1-palmitoyl-2-linoleoylsn-glycero-3-phosphoethanol (PEth 16:0/18:2))	Not in HMDB	Ethanol						Whole blood	Fasting	Self reported alcohol consumption	LC-MS	Observational		China	45	1		0.711		<0.001									More than one year of regular drinking habits (2–14 times, 14–630 g ethanol per week); 16 light drinkers (14–98 g ethanol/week), 12 moderate drinkers (98– 210 g ethanol/week), and 17 heavy drinkers ( > 210 g ethanol/week)				Chinese individuals; 30 males and 15 females from 22 to 66 years of age	Siming Wang	Wang et al. Talanta, 166, 315-320, 2017. http://dx.doi.org/10.1016/j.talanta.2017.01.083
Alcohol	Alcoholic beverages	Total alcohol	Phosphatidylethanol (1-palmitoyl-2oleoyl-sn-glycero-3-phosphatidylethanol and 1-oleoyl-2-palmitoyl-sn-glycero-3phosphatidylethanol)	Not in HMDB	Ethanol						Whole blood		Alcohol intake questionaire	LC-MS	Observational		US	80			0.26		<0.001									Inclusion criteria: At least 2 drinking events per week. Median alcohol intake over past 2 weeks: 322g.				Women, non-pregnant, age 18-35 years	Scott H. Stewart	Scott et al. Alcoholism-Clinical and Experimental Research. 34(3), 488-492, 2010. http://dx.doi.org/10.1111/j.1530-0277.2009.01113.x	Grams of ethanol consumed in the past-2-weeks used as the main predictor of Peth
Alcohol	Alcoholic beverages	Total alcohol	Phosphatidylethanol (1-palmitoyl-2-oleoyl-sn-glycero-3-phosphoethanol (PEth 16:0/18:1))	Not in HMDB	Ethanol						Whole blood	Fasting	Self reported alcohol consumption	LC-MS	Observational		China	45	1		0.785		<0.001									More than one year of regular drinking habits (2–14 times, 14–630 g ethanol per week); 16 light drinkers (14–98 g ethanol/week), 12 moderate drinkers (98– 210 g ethanol/week), and 17 heavy drinkers ( > 210 g ethanol/week)				Chinese individuals; 30 males and 15 females from 22 to 66 years of age	Siming Wang	Wang et al. Talanta, 166, 315-320, 2017. http://dx.doi.org/10.1016/j.talanta.2017.01.083
Alcohol	Alcoholic beverages	Total alcohol	Phosphatidylethanol (PEth 16:0/18:1)	Not in HMDB	Ethanol						Blood, whole		Self reported alcohol intake in the last month	LC-MS	One month observational study		Tanzania	202	137		0.55		<0.001										Mean alcohol intake per month: 16-54 standard drinks			Adults 18–24 years; 103 male casual labourers and 99 colleges students. 41 Females and 161 males.	Joel M. Francis	Francis et al. Drug and Alcohol Dependence. 156, 289-296, 2015. http://dx.doi.org/10.1016/j.drugalcdep.2015.09.027	The one-month Time Line Follow Back calendar (TLFB)and the Alcohol Use Disorders Identification Test (AUDIT) were used to collect self-reported alcohol intake data. Correlation coefficient is Spearman correlation between blood PEth and Total alcohol intake as reported by TLFB (standard drinks)
Alcohol	Alcoholic beverages	Total alcohol	Phosphatidylethanol (PEth 16:0/18:1)	Not in HMDB	Ethanol						Whole blood		Self reported alcohol consumption; daily alcohol intake quantified in number of standard drinks (12 g ethanol).	LC-MS	Observational		Sweden	36			0.685 (alcohol intake during the last 2 weeks)		<0.0001 (alcohol intake during the last 2 weeks)									0–105 (mean 32.4, median 27.5) standard drinks or 0–1260 (mean 389, median 330) g ethanol over first 2 weeks. At the last collection of study data, the reported total alcohol consumption in the previous 2 weeks ranged 0–79 (mean 30.1, median 27.0) standard drinks.				Men (25; 35-83 years) and women (11; 32-66 years) attending treatment with the goal of learning how, or getting support, to control their drinking (i.e. not aimed at complete sobriety)	Anders Helander	Helander et al. Alcohol and alcoholism, 54(6), 567–573, 2019. https://doi.org/10.1093/alcalc/agz064	Alcohol consumption declined over the course of the study
Alcohol	Alcoholic beverages	Total alcohol	Phosphatidylethanol (Sum of: PEth 16:0/18:1 + PEth 16:0/18:2 + PEth 16:0/16:0 + PEth 18:1/18:1)		Ethanol						Whole blood	Fasting	Self reported alcohol consumption	LC-MS	Observational		China	45	1		0.807		<0.001									More than one year of regular drinking habits (2–14 times, 14–630 g ethanol per week); 16 light drinkers (14–98 g ethanol/week), 12 moderate drinkers (98– 210 g ethanol/week), and 17 heavy drinkers ( > 210 g ethanol/week)				Chinese individuals; 30 males and 15 females from 22 to 66 years of age	Siming Wang	Wang et al. Talanta, 166, 315-320, 2017. http://dx.doi.org/10.1016/j.talanta.2017.01.083
Alcohol	Alcoholic beverages	Total alcohol	16-Hydroxypalmitate	HMDB0006294							Serum		FFQ	LC-MS or GC-MS - unclear from paper; Metabolon	Observational	PLCO Prostate, Lung, Colorectal, and Ovarian Cancer Screening Trial	US	502			0.239		6.57e-08										Median: 2 g/day			281 males and 221 females. Mean age 64 years.	Kristin A Guertin	Guertin et al. Am J Clin Nutr. 100(1), 208-217, 2014. http://dx.doi.org/10.3945/ajcn.113.078758	Total alcohol is the combination of beer, wine, and liquor (in g/d)
Alcohol	Alcoholic beverages	Total alcohol	4-androsten-3beta,17beta-diol disulfate	HMDB0240313							Serum		FFQ	LC-MS or GC-MS - unclear from paper; Metabolon	Observational	PLCO Prostate, Lung, Colorectal, and Ovarian Cancer Screening Trial	US	502			0.289		5.31e-11										Median: 2 g/day			281 males and 221 females. Mean age 64 years.	Kristin A Guertin	Guertin et al. Am J Clin Nutr. 100(1), 208-217, 2014. http://dx.doi.org/10.3945/ajcn.113.078758	Total alcohol is the combination of beer, wine, and liquor (in g/d)
Alcohol	Alcoholic beverages	Total alcohol	5alpha-androstan-3beta,17beta-diol disulfate	Not in HMDB							Serum		FFQ	LC-MS or GC-MS - unclear from paper; Metabolon	Observational	PLCO Prostate, Lung, Colorectal, and Ovarian Cancer Screening Trial	US	502			0.254		9.21e-09										Median: 2 g/day			281 males and 221 females. Mean age 64 years.	Kristin A Guertin	Guertin et al. Am J Clin Nutr. 100(1), 208-217, 2014. http://dx.doi.org/10.3945/ajcn.113.078758	Total alcohol is the combination of beer, wine, and liquor (in g/d)
Alcohol	Alcoholic beverages	Total alcohol	Bilirubin (E,Z or Z,E)	HMDB0000054							Serum		FFQ	LC-MS or GC-MS - unclear from paper; Metabolon	Observational	PLCO Prostate, Lung, Colorectal, and Ovarian Cancer Screening Trial	US	502			0.243		3.75e-08										Median: 2 g/day			281 males and 221 females. Mean age 64 years.	Kristin A Guertin	Guertin et al. Am J Clin Nutr. 100(1), 208-217, 2014. http://dx.doi.org/10.3945/ajcn.113.078758	Total alcohol is the combination of beer, wine, and liquor (in g/d)
Alcohol	Alcoholic beverages	Total alcohol	Cyclo (-Leu-Pro)	HMDB0034276							Serum		FFQ	LC-MS or GC-MS - unclear from paper; Metabolon	Observational	PLCO Prostate, Lung, Colorectal, and Ovarian Cancer Screening Trial	US	502			0.249		1.84e-08										Median: 2 g/day			281 males and 221 females. Mean age 64 years.	Kristin A Guertin	Guertin et al. Am J Clin Nutr. 100(1), 208-217, 2014. http://dx.doi.org/10.3945/ajcn.113.078758	Total alcohol is the combination of beer, wine, and liquor (in g/d)
Alcohol	Alcoholic beverages	Total alcohol	Dihomo-linoleate (20:2n–6)	HMDB0061864							Serum		FFQ	LC-MS or GC-MS - unclear from paper; Metabolon	Observational	PLCO Prostate, Lung, Colorectal, and Ovarian Cancer Screening Trial	US	502			0.23		2.12e-07										Median: 2 g/day			281 males and 221 females. Mean age 64 years.	Kristin A Guertin	Guertin et al. Am J Clin Nutr. 100(1), 208-217, 2014. http://dx.doi.org/10.3945/ajcn.113.078758	Total alcohol is the combination of beer, wine, and liquor (in g/d)
Alcohol	Alcoholic beverages	Total alcohol	Ethyl glucuronide	HMDB0010325	Ethanol						Serum		FFQ	LC-MS or GC-MS - unclear from paper; Metabolon	Observational	PLCO Prostate, Lung, Colorectal, and Ovarian Cancer Screening Trial	US	502			0.36		1.04e-16										Median: 2 g/day			281 males and 221 females. Mean age 64 years.	Kristin A Guertin	Guertin et al. Am J Clin Nutr. 100(1), 208-217, 2014. http://dx.doi.org/10.3945/ajcn.113.078758	Total alcohol is the combination of beer, wine, and liquor (in g/d)
Alcohol	Alcoholic beverages	Total alcohol	Palmitoleate (16:1n–7)	HMDB0003229							Serum		FFQ	LC-MS or GC-MS - unclear from paper; Metabolon	Observational	PLCO Prostate, Lung, Colorectal, and Ovarian Cancer Screening Trial	US	502			0.23		2.15e-07										Median: 2 g/day			281 males and 221 females. Mean age 64 years.	Kristin A Guertin	Guertin et al. Am J Clin Nutr. 100(1), 208-217, 2014. http://dx.doi.org/10.3945/ajcn.113.078758	Total alcohol is the combination of beer, wine, and liquor (in g/d)
Alcohol	Alcoholic beverages	Total alcohol	Ethyl glucuronide	HMDB0010325	Ethanol						Urine, 24h		Alcohol frequency questionaire	Thermo Scientific DRI EtG assay	Observational	PREVENC (Prevention of Renal and Vascular End-Stage Disease)	Netherlands	6211	0.752				<0.001									0 to > 40g alcohol per day				Inhabitants of the city Groningen in 1997 aged 28-75 years. Mean age 53.7 years (SD = 12.0), and 52.9% were men	Inge AT van de Luitgaarden	van der Luitgaarden et al. Journal of Nutrition, 149 (12), 2199-2205, 2019. https://doi.org/10.1093/jn/nxz146.	Habitual alcohol consumption was self-reported by questionnaire (categories: no/almost never, 1–4 units per month, 2–7 units per week, 1–3 units per day or ≥4 units per day). Subjects categorized accordingly to these groups: abstention, light, light–moderate, moderate, and heavy alcohol consumption. It was not possible to relate EtG concentrations with fixed amounts of alcohol; therefore, it rema…
Alcohol	Alcoholic beverages	Total alcohol	Enterolatone	HMDB0006101							Plasma	Fasting	FFQ	Time-resolved fluoroimmunoassay	Observational		US	193			0.2		<0.01			Lignan containing foods, coffee, tea						Alcohol intake ranged from <0.1 g alcohol/day to > 24 g alcohol/day. Only five subjects consumed >24 g/day.				115 women and 78 men, 20–40-year old	Neilann K. Horner	Horner et al. Cancer Epidemiology Biomarkers & Prevention. 11(1), 121-126, 2002.
Alcohol	Alcoholic beverages	Total alcohol	Enterolatone	HMDB0006101							Plasma	Fasting	3 day dietary records	Time-resolved fluoroimmunoassay	Observational		US	193			0.24		<0.001			Lignan containing foods, coffee, tea						Alcohol intake ranged from <0.1 g alcohol/day to > 24 g alcohol/day. Only five subjects consumed >24 g/day.				115 women and 78 men, 20–40-year old	Neilann K. Horner	Horner et al. Cancer Epidemiology Biomarkers & Prevention. 11(1), 121-126, 2002.
Alcohol	Alcoholic beverages	Total alcohol	4-androsten-3beta,17beta-diol monosulfate	Configuration not specific							Serum	Morning, fasting	3x24HDR and Frequency of usual alcohol intake from wine, beer, and spirits was ascertained by questionnaire spirits was ascertained by questionnaire	LC-MS	Observational	DISC06 (Dietary Intervention Study in Children 2006 FollowUp Study)	US	211					<0.001 (FDR)										4.93±6.33 (SD) drinks per week			Women age25-29 years; % Change/ drink/Wk: 5.34 (unadjusted)	Joanne F. Dorgan	Dorgan et al. Cancer Causes & Control 31, 113–126, 2020. https://doi.org/10.1007/s10552-019-01256-1	Samples collected within 14 days of onset of next menses
Alcohol	Alcoholic beverages	Total alcohol	Eicosapentaenoate (EPA; 20:5n3)	HMDB0001999							Serum	Morning, fasting	3x24HDR and Frequency of usual alcohol intake from wine, beer, and spirits was ascertained by questionnaire spirits was ascertained by questionnaire	LC-MS	Observational	DISC06 (Dietary Intervention Study in Children 2006 FollowUp Study)	US	211					0.001 (FDR)										4.93 drinks per week	SD 6.33		Women age25-29 years; % Change/ drink/Wk: 2.60 (unadjusted)	Joanne F. Dorgan	Dorgan et al. Cancer Causes & Control 31, 113–126, 2020. https://doi.org/10.1007/s10552-019-01256-1	Samples collected within 14 days of onset of next menses
Alcohol	Alcoholic beverages	Total alcohol	Sarcosine	HMDB0000271							Serum	Morning, fasting	3x24HDR and Frequency of usual alcohol intake from wine, beer, and spirits was ascertained by questionnaire spirits was ascertained by questionnaire	LC-MS	Observational	DISC06 (Dietary Intervention Study in Children 2006 FollowUp Study)	US	211					0.005 (FDR)										4.93 drinks per week	SD 6.33		Women age25-29 years; % Change/ drink/Wk: 3.86 (unadjusted)	Joanne F. Dorgan	Dorgan et al. Cancer Causes & Control 31, 113–126, 2020. https://doi.org/10.1007/s10552-019-01256-1	Samples collected within 14 days of onset of next menses
Alcohol	Alcoholic beverages	Total alcohol	2,3-dihydroxyisovalerate	HMDB0012141							Plasma	Fasting	FFQ	LC-MS	Observational	CPS-3	US	671			0.37		2.51e-23		0.91				0.46	6 months		No information included				60.1% were white, 24.7% were black, 15.2% were Hispanic. The majority (65.1%) were female. The mean age was 52.3 ± 9.5 years.	Ying Wang	Wang et al. Metabolites 10(10), 382, 2020. http://dx.doi.org/10.3390/metabo10100382
Alcohol	Alcoholic beverages	Total alcohol	2,3-dihydroxyisovalerate	HMDB0012141							Plasma	Fasting	24HDR	LC-MS	Observational	CPS-3	US	671			0.4		1.57e-26		0.85				0.46	6 months		No information included				60.1% were white, 24.7% were black, 15.2% were Hispanic. The majority (65.1%) were female. The mean age was 52.3 ± 9.5 years.	Ying Wang	Wang et al. Metabolites 10(10), 382, 2020. http://dx.doi.org/10.3390/metabo10100382
Alcohol	Alcoholic beverages	Total alcohol	Ethyl glucuronide	HMDB0010325	Ethanol						Plasma	Fasting	FFQ	LC-MS	Observational	CPS-3	US	671			0.43		1.11e-31		0.92				0.57	6 months		No information included				60.1% were white, 24.7% were black, 15.2% were Hispanic. The majority (65.1%) were female. The mean age was 52.3 ± 9.5 years.	Ying Wang	Wang et al. Metabolites 10(10), 382, 2020. http://dx.doi.org/10.3390/metabo10100382
Alcohol	Alcoholic beverages	Total alcohol	Ethyl glucuronide	HMDB0010325	Ethanol						Plasma	Fasting	24HDR	LC-MS	Observational	CPS-3	US	671			0.4		3.66e-27		0.87				0.57	6 months		No information included				60.1% were white, 24.7% were black, 15.2% were Hispanic. The majority (65.1%) were female. The mean age was 52.3 ± 9.5 years.	Ying Wang	Wang et al. Metabolites 10(10), 382, 2020. http://dx.doi.org/10.3390/metabo10100382
Alcohol	Alcoholic beverages	Total alcohol	Ethyl α-glucopyranoside	Not in HMDB							Plasma	Fasting	FFQ	LC-MS	Observational	CPS-3	US	671			0.52		9.89e-47		0.94				0.52	6 months		No information included				60.1% were white, 24.7% were black, 15.2% were Hispanic. The majority (65.1%) were female. The mean age was 52.3 ± 9.5 years.	Ying Wang	Wang et al. Metabolites 10(10), 382, 2020. http://dx.doi.org/10.3390/metabo10100382
Alcohol	Alcoholic beverages	Total alcohol	Ethyl α-glucopyranoside	Not in HMDB							Plasma	Fasting	24HDR	LC-MS	Observational	CPS-3	US	671			0.46		2.91e-36		0.88				0.52	6 months		No information included				60.1% were white, 24.7% were black, 15.2% were Hispanic. The majority (65.1%) were female. The mean age was 52.3 ± 9.5 years.	Ying Wang	Wang et al. Metabolites 10(10), 382, 2020. http://dx.doi.org/10.3390/metabo10100382
Alcohol	Alcoholic beverages	Wine	Ethyl glucuronide	HMDB0010325	Ethanol						Urine, first morning	Fasting	FFQ	Enzyme immunochemical method	Observational	PREDIMED (Prevenciόn con Dieta Mediterránea)	Spain	1045	771		Men: 0.585; women: 0.358		<0.001										Median wine intake (g alcohol/day); interquartile range in parentheses (all such values): Men: 10.0 (0.7, 25.0); women: 0.0 (0.0, 0.7)				Helmut Schröder	Schröder et al. American Journal of Clinical Nutrition. 90(5), 1329-1335, 2009. http://dx.doi.org/10.3945/ajcn.2009.27718
Alcohol	Alcoholic beverages	Wine	4-O-Methylgallic acid	HMDB0013198							Urine, 24h		2 day dietary record	LC-MS	Observational	SU.VI.MAX	France	53			0.52		<0.0001										Mean wine intake: 104.2 g/day			31 women and 22 men; mean age: 58 years	Louise I. Mennen	Mennen et al. British Journal of Nutrition. 96(1), 191-198, 2006. http://dx.doi.org/10.1079/bjn20061808
Alcohol	Alcoholic beverages	Wine	4-O-Methylgallic acid	HMDB0013198							Urin, spot, morning	Fasting	2 day dietary record	LC-MS	Observational	SU.VI.MAX	France	53			0.37		0.0006			Black tea							Mean wine intake: 104.2 g/day			31 women and 22 men; mean age: 58 years	Louise I. Mennen	Mennen et al. British Journal of Nutrition. 96(1), 191-198, 2006. http://dx.doi.org/10.1079/bjn20061808
Alcohol	Alcoholic beverages	Wine	Gallic acid	HMDB0005807							Urine, 24h		2 day dietary record	LC-MS	Observational	SU.VI.MAX	France	53			0.7		<0.0001										Mean wine intake: 104.2 g/day			31 women and 22 men; mean age: 58 years	Louise I. Mennen	Mennen et al. British Journal of Nutrition. 96(1), 191-198, 2006. http://dx.doi.org/10.1079/bjn20061808
Alcohol	Alcoholic beverages	Wine	Gallic acid	HMDB0005807							Urin, spot, morning	Fasting	2 day dietary record	LC-MS	Observational	SU.VI.MAX	France	53			0.45		0.0007			Black tea							Mean wine intake: 104.2 g/day			31 women and 22 men; mean age: 58 years	Louise I. Mennen	Mennen et al. British Journal of Nutrition. 96(1), 191-198, 2006. http://dx.doi.org/10.1079/bjn20061808
Alcohol	Alcoholic beverages	Wine	Sum of trans- and cis-resveratrol-3-O-glucuronide								Urine, first morning	Fasting	FFQ	LC-MS	Observational	PREDIMED (Prevenciόn con Dieta Mediterránea)	Spain	52	36		0.654		<0.001										Twenty-nine participants (55.8%) reported a mean (SD) daily intake of 118.3 (112.3) mL of wine. Seven (13.5%) reported intermittent drinking, mostly during weekends, consuming a mean of 98.0 (28.7) mL of wine per week, and 16 participants (30.7%) did not drink.			30 men and 22 women	Raul Zamora-Ros	Zamora-Ros et al. Clinical Chemistry. 52(7), 1373-1380, 2006. http://dx.doi.org/10.1373/clinchem.2005.065870
Alcohol	Alcoholic beverages	Wine	Sum of trans-resveratrol-3-O-glucuronide, cis-resveratrol-4′-Oglucuronide, cis-resveratrol-3-O-glucuronide, trans-resveratrol-4′-O-sulfate, trans-resveratrol-3-O-sulfate, cis-resveratrol-4′-O-sufate, and cis-resveratrol-3-O-glucuronide								Urine, first morning		FFQ	LC-MS	Observational	PREDIMED (Prevenciόn con Dieta Mediterránea)	Spain	1000			0.895		<0.001		0.983								The mean (SD) daily alcohol intake was 10.86 (16.33) g/day (mainly wine). 45.8% were moderate daily wine consumers (182.1 (151.9) ml/day), 15.1% drank intermittently (fewer than 3 glasses a week) (12.16 (6.21) ml/day), and the remaining 39.1% did not drink any kind of wine.			Men age 55-80 years and women age 60-80 years. Mean age 66.6 years. 479 men and 521 women	Raul Zamora-Ros	Zamora-Ros et al. Free Radical Biology and Medicine. 46(12), 1562-1566, 2009. http://dx.doi.org/10.1016/j.freeradbiomed.2008.12.023
Alcohol	Alcoholic beverages	Wine	Scyllo-inositol	HMDB0006088							Serum		FFQ	LC-MS or GC-MS - unclear from paper; Metabolon	Observational	PLCO Prostate, Lung, Colorectal, and Ovarian Cancer Screening Trial	US	502			0.2		7.19e-06										Median: 1g/day			281 males and 221 females. Mean age 64 years.	Kristin A Guertin	Guertin et al. Am J Clin Nutr. 100(1), 208-217, 2014. http://dx.doi.org/10.3945/ajcn.113.078758
Alcohol	Alcoholic beverages	Wine, All	Gallic acid ethyl ester	HMDB0033836							Urine, 24h		24HDR	LC-MS	Observational	EPIC (European Prospective Investigation into Cancer and Nutrition)	Germany, France, Italy, and Greece	475	0.419		0.508		<0.05		0.767								Average alcohol intake: Men 26.3g/day; Women: 13.8g/day			198 Men and 277 women	Hwayoung Noh	Noh et al. Nutrients. 9(8), 796, 2017. http://dx.doi.org/10.3390/nu9080796	Multi polyphenol model was also tested but did not increase AUC classification thus only single biomarkers included in the table
Alcohol	Alcoholic beverages	Wine, red	Malic acid	HMDB0000156							Urine, first morning		Intervention, single dose	LC-MS	Intervention, single dose		Spain	5					<0.05									One dose of 200ml red wine				Males	Jorge Regueiro	Regueiro et al. Journal of Agricultural and Food Chemistry. 61(27), 6763-6768, 2013. http://dx.doi.org/10.1021/jf401839g
Alcohol	Alcoholic beverages	Wine, red	Multimetabolite model: C51:3 TAG, C18:0 CE, C55:3 TAG, DMGV (α-keto-δ-(N(G),N(G)-dimethylguanidino)valeric acid), C52:1 TAG, C34:1 PC, caffeine, inositol, cotinine, C20:5 CE, C58:7 TAG, piperine, carnitine. TAG = triglycerides; CE = cholesteryl ester; PC = phosphatidylcholine								Plasma	Fasting	FFQ	LC-MS	Observational	PREDIMET	Spain	1157							0.83								Median total alcohol intake: 300ml/day. Median total non-red wine alcohol intake: 35.7 ml/day			Men (436; 55–80 years) and women (721; 60– 80 years) with high CV risk	Pablo Hernàndez-Alonso	Hernàndez-Alonso et al. Molecular Nutrition & Food Research. 63(17), 1900140, 2019. https://doi.org/10.1002/mnfr.201900140	Multi-metabolite model weighted with the regression coefficients of metabolites for classification of red wine consumers versus non-consumers. C51:3 TAG, C18:0 CE. C55:3 TAG and DMGV were negatively correlated with red wine consumption whereas the rest were positively correlated.
Alcohol	Alcoholic beverages	Wine, red	Phosphatidylethanol (PEth 16:0/18:1)	Not in HMDB	Ethanol						Blood, whole	Fasting	Intervention, 3 months	LC-MS	Randomized controlled intervention		Sweden	44	21		0.61		0.005		AUC = 0.92							Female participants consumed 150 mL of red wine (equivalent to 16 g of alcohol) per 24 h and the male participants double the amount. Daily alcohol intake was 16.0-16.5 g (1.3 standard drinks) for women and 32-33 g (2.7 standard drinks) for men				32 females and 12 males. Mean age abstainers: 34 years; Mean age wine consumers: 33 years.	Stergios Kechagias	Kechagias et al. Alcohol and Alcoholism. 50(4), 399-406, 2015. http://dx.doi.org/10.1093/alcalc/agv038	Correlation coefficient is Spearman correlation between the biomarker and g of alcohol per week
Alcohol	Alcoholic beverages	Wine, red	Resveratrol	HMDB0003747							Urine, 24h		24-HDR	LC-MS	Observational	EPIC (European Prospective Investigation into Cancer and Nutrition)	Europe (France, Italy, Greece, Germany)	475			0.59		<0.05										Median wine intake: 13-125ml/day			Men and women, aged 50–61 years	Raul Zamora-Ros	Zamora-Ros et al. British Journal of Nutrition, 117(11), 1596–1602, 2017. https://doi.org/10.1017/S0007114517001465
Alcohol	Alcoholic beverages	Wine, red	Resveratrol	HMDB0003747							Urine, 24h		Habitual diet assessed at recruitment using a centre-specific quantitative dietary questionaire	LC-MS	Observational	EPIC (European Prospective Investigation into Cancer and Nutrition)	Europe (France, Italy, Greece, Germany)	475			0.61		<0.05										Median wine intake: 13-125ml/day			Men and women, aged 50–61 years	Raul Zamora-Ros	Zamora-Ros et al. British Journal of Nutrition, 117(11), 1596–1602, 2017. https://doi.org/10.1017/S0007114517001465
Alcohol	Alcoholic beverages	Wine, red	Tartaric acid	HMDB0000956							Urine, first morning		Intervention, single dose	LC-MS	Intervention, single dose		Spain	5					<0.001									One dose of 200ml red wine				Males	Jorge Regueiro	Regueiro et al. Journal of Agricultural and Food Chemistry. 61(27), 6763-6768, 2013. http://dx.doi.org/10.1021/jf401839g
Alcohol	Alcoholic beverages	Wine, red	2,3-butanediol	HMDB0003156							Urine, 24h		Intervention; 4 weeks	NMR	Randomized, crossover intervention		Spain	56							AUC = 76.7 %							272 mL/day of red wine (about 30 g ethanol/day), 272 mL/day of dealcoholized red wine (polyphenols control), or 100 mL/day of gin (alcohol control), every day				Adults ≥55 years, high cardiovascular risk	Rosa Vázquez-Fresno	Vázquez-Fresno et al. Metabolomics. 11(4), 797-806, 2015. http://dx.doi.org/10.1007/s11306-014-0735-x
Alcohol	Alcoholic beverages	Wine, red	3-Methyl-2-oxovalerate	HMDB0037114							Urine, 24h		Intervention; 4 weeks	NMR	Randomized, crossover intervention		Spain	56							AUC = 70.8 %							272 mL/day of red wine (about 30 g ethanol/day), 272 mL/day of dealcoholized red wine (polyphenols control), or 100 mL/day of gin (alcohol control), every day				Adults ≥55 years, high cardiovascular risk	Rosa Vázquez-Fresno	Vázquez-Fresno et al. Metabolomics. 11(4), 797-806, 2015. http://dx.doi.org/10.1007/s11306-014-0735-x
Alcohol	Alcoholic beverages	Wine, red	3-Methyl-2-oxovalerate	HMDB0037114							Urine, 24h		Intervention, 28 days	NMR	Randomized, crossover intervention trial		Spain	61					<0.005									Dealcoholized red wine (RWD) (272mL/day, polyphenol control), alcoholized red wine (RWA) (272mL/day) and gin (GIN) (100mL/day, alcohol control).				Males and females ≥55 years with high risk of ischemic heart disease	Rosa Vázquez-Fresno	Vázquez-Fresno et al. Electrophoresis. 33(15), 2345-2354, 2012. http://dx.doi.org/10.1002/elps.201100646
Alcohol	Alcoholic beverages	Wine, red	Ethanol	HMDB0000108							Urine, 24h		Intervention, 28 days	NMR	Randomized, crossover intervention trial		Spain	61					<0.005									Dealcoholized red wine (RWD) (272mL/day, polyphenol control), alcoholized red wine (RWA) (272mL/day) and gin (GIN) (100mL/day, alcohol control).				Males and females ≥55 years with high risk of ischemic heart disease	Rosa Vázquez-Fresno	Vázquez-Fresno et al. Electrophoresis. 33(15), 2345-2354, 2012. http://dx.doi.org/10.1002/elps.201100646
Alcohol	Alcoholic beverages	Wine, red	Ethanol	HMDB0000108							Urine, 24h		Intervention; 4 weeks	NMR	Randomized, crossover intervention		Spain	56							AUC = 75.6 %							272 mL/day of red wine (about 30 g ethanol/day), 272 mL/day of dealcoholized red wine (polyphenols control), or 100 mL/day of gin (alcohol control), every day				Adults ≥55 years, high cardiovascular risk	Rosa Vázquez-Fresno	Vázquez-Fresno et al. Metabolomics. 11(4), 797-806, 2015. http://dx.doi.org/10.1007/s11306-014-0735-x
Alcohol	Alcoholic beverages	Wine, red	Ethyl glucuronide	HMDB0010325	Ethanol						Urine, 24h		Intervention; 4 weeks	NMR	Randomized, crossover intervention		Spain	56							AUC = 86.3 %							272 mL/day of red wine (about 30 g ethanol/day), 272 mL/day of dealcoholized red wine (polyphenols control), or 100 mL/day of gin (alcohol control), every day				Adults ≥55 years, high cardiovascular risk	Rosa Vázquez-Fresno	Vázquez-Fresno et al. Metabolomics. 11(4), 797-806, 2015. http://dx.doi.org/10.1007/s11306-014-0735-x
Alcohol	Alcoholic beverages	Wine, red	Ethyl glucuronide + tartrate								Urine, 24h		Intervention; 4 weeks	NMR	Randomized, crossover intervention		Spain	56							AUC = 90.7 %							272 mL/day of red wine (about 30 g ethanol/day), 272 mL/day of dealcoholized red wine (polyphenols control), or 100 mL/day of gin (alcohol control), every day				Adults ≥55 years, high cardiovascular risk	Rosa Vázquez-Fresno	Vázquez-Fresno et al. Metabolomics. 11(4), 797-806, 2015. http://dx.doi.org/10.1007/s11306-014-0735-x
Alcohol	Alcoholic beverages	Wine, red	Ethyl glucuronide + tartrate								Urine		FFQ	NMR	Observational	PREDIMED	Spain	91			0.6		<0.001		AUC = 92.4 %								Mean daily wine consumption ± SD: 343.07 ± 139.41 ml			Adults 53-79 years; high cardiovascular risk	Rosa Vázquez-Fresno	Vázquez-Fresno et al. Metabolomics. 11(4), 797-806, 2015. http://dx.doi.org/10.1007/s11306-014-0735-x
Alcohol	Alcoholic beverages	Wine, red	Mannitol	HMDB0000765							Urine, 24h		Intervention, 28 days	NMR	Randomized, crossover intervention trial		Spain	61					<0.05									Dealcoholized red wine (RWD) (272mL/day, polyphenol control), alcoholized red wine (RWA) (272mL/day) and gin (GIN) (100mL/day, alcohol control).				Males and females ≥55 years with high risk of ischemic heart disease	Rosa Vázquez-Fresno	Vázquez-Fresno et al. Electrophoresis. 33(15), 2345-2354, 2012. http://dx.doi.org/10.1002/elps.201100646
Alcohol	Alcoholic beverages	Wine, red	Mannitol	HMDB0000765							Urine, 24h		Intervention; 4 weeks	NMR	Randomized, crossover intervention		Spain	56							AUC = 69.9 %							272 mL/day of red wine (about 30 g ethanol/day), 272 mL/day of dealcoholized red wine (polyphenols control), or 100 mL/day of gin (alcohol control), every day				Adults ≥55 years, high cardiovascular risk	Rosa Vázquez-Fresno	Vázquez-Fresno et al. Metabolomics. 11(4), 797-806, 2015. http://dx.doi.org/10.1007/s11306-014-0735-x
Alcohol	Alcoholic beverages	Wine, red	Tartrate	HMDB0000956							Urine, 24h		Intervention, 28 days	NMR	Randomized, crossover intervention trial		Spain	61					<0.00001									Dealcoholized red wine (RWD) (272mL/day, polyphenol control), alcoholized red wine (RWA) (272mL/day) and gin (GIN) (100mL/day, alcohol control).				Males and females ≥55 years with high risk of ischemic heart disease	Rosa Vázquez-Fresno	Vázquez-Fresno et al. Electrophoresis. 33(15), 2345-2354, 2012. http://dx.doi.org/10.1002/elps.201100646
Alcohol	Alcoholic beverages	Wine, red	Tartrate	HMDB0000956							Urine, 24h		Intervention; 4 weeks	NMR	Randomized, crossover intervention		Spain	56							AUC = 85.7 %							272 mL/day of red wine (about 30 g ethanol/day), 272 mL/day of dealcoholized red wine (polyphenols control), or 100 mL/day of gin (alcohol control), every day				Adults ≥55 years, high cardiovascular risk	Rosa Vázquez-Fresno	Vázquez-Fresno et al. Metabolomics. 11(4), 797-806, 2015. http://dx.doi.org/10.1007/s11306-014-0735-x
Alcohol	Alcoholic beverages	Wine, red	3,4-Dihydroxyphenylacetic acid	HMDB0001336							Urine, 24h		24HDR	LC-MS	Observational	EPIC (European Prospective Investigation into Cancer and Nutrition)	Germany, France, Italy, and Greece	475	121		0.15												Median alcohol intake: 1-22 g/day depending on country/study centre			Men and women age 33-77 years	Raul Zamora-Ros	Zamora-Ros et al. Scientific Reports. 6, 26905, 2016. http://dx.doi.org/10.1038/srep26905
Alcohol	Alcoholic beverages	Wine, red	4-Hydroxyphenylacetic acid	HMDB000002							Urine, 24h		24HDR	LC-MS	Observational	EPIC (European Prospective Investigation into Cancer and Nutrition)	Germany, France, Italy, and Greece	475	121		0.19												Median alcohol intake: 1-22 g/day depending on country/study centre			Men and women age 33-77 years	Raul Zamora-Ros	Zamora-Ros et al. Scientific Reports. 6, 26905, 2016. http://dx.doi.org/10.1038/srep26905
Alcohol	Alcoholic beverages	Wine, red	Catechin (+)	HMDB0002780							Urine, 24h		24HDR	LC-MS	Observational	EPIC (European Prospective Investigation into Cancer and Nutrition)	Germany, France, Italy, and Greece	475	121		0.34												Median alcohol intake: 1-22 g/day depending on country/study centre			Men and women age 33-77 years	Raul Zamora-Ros	Zamora-Ros et al. Scientific Reports. 6, 26905, 2016. http://dx.doi.org/10.1038/srep26905
Alcohol	Alcoholic beverages	Wine, red	Gallic acid	HMDB0005807							Urine, 24h		24HDR	LC-MS	Observational	EPIC (European Prospective Investigation into Cancer and Nutrition)	Germany, France, Italy, and Greece	475	121		0.48												Median alcohol intake: 1-22 g/day depending on country/study centre			Men and women age 33-77 years	Raul Zamora-Ros	Zamora-Ros et al. Scientific Reports. 6, 26905, 2016. http://dx.doi.org/10.1038/srep26905
Alcohol	Alcoholic beverages	Wine, red	Gallic acid ethyl ester	HMDB0033836							Urine, 24h		24HDR	LC-MS	Observational	EPIC (European Prospective Investigation into Cancer and Nutrition)	Germany, France, Italy, and Greece	475	0.255		0.654		<0.05		0.891								Average alcohol intake: Men 26.3g/day; Women: 13.8g/day			198 Men and 277 women	Hwayoung Noh	Noh et al. Nutrients. 9(8), 796, 2017. http://dx.doi.org/10.3390/nu9080796	Multi polyphenol model was also tested but did not increase AUC classification thus only single biomarkers included in the table
Alcohol	Alcoholic beverages	Wine, red	Gallic acid ethyl ester	HMDB0033836							Urine, 24h		24HDR	LC-MS	Observational	EPIC (European Prospective Investigation into Cancer and Nutrition)	Germany, France, Italy, and Greece	475	121		0.69												Median alcohol intake: 1-22 g/day depending on country/study centre			Men and women age 33-77 years	Raul Zamora-Ros	Zamora-Ros et al. Scientific Reports. 6, 26905, 2016. http://dx.doi.org/10.1038/srep26905
Alcohol	Alcoholic beverages	Wine, red	Hydroxytyrosol	HMDB0005784							Urine, 24h		24HDR	LC-MS	Observational	EPIC (European Prospective Investigation into Cancer and Nutrition)	Germany, France, Italy, and Greece	475	121		0.43												Median alcohol intake: 1-22 g/day depending on country/study centre			Men and women age 33-77 years	Raul Zamora-Ros	Zamora-Ros et al. Scientific Reports. 6, 26905, 2016. http://dx.doi.org/10.1038/srep26905
Alcohol	Alcoholic beverages	Wine, red	p-Coumaric acid	HMDB0002035							Urine, 24h		24HDR	LC-MS	Observational	EPIC (European Prospective Investigation into Cancer and Nutrition)	Germany, France, Italy, and Greece	475	121		0.27												Median alcohol intake: 1-22 g/day depending on country/study centre			Men and women age 33-77 years	Raul Zamora-Ros	Zamora-Ros et al. Scientific Reports. 6, 26905, 2016. http://dx.doi.org/10.1038/srep26905
Alcohol	Alcoholic beverages	Wine, red	Resveratrol	HMDB0003747							Urine, 24h		24HDR	LC-MS	Observational	EPIC (European Prospective Investigation into Cancer and Nutrition)	Germany, France, Italy, and Greece	475	121		0.59												Median alcohol intake: 1-22 g/day depending on country/study centre			Men and women age 33-77 years	Raul Zamora-Ros	Zamora-Ros et al. Scientific Reports. 6, 26905, 2016. http://dx.doi.org/10.1038/srep26905
Alcohol	Alcoholic beverages	Wine, red	Tyrosol	HMDB0004284							Urine, 24h		24HDR	LC-MS	Observational	EPIC (European Prospective Investigation into Cancer and Nutrition)	Germany, France, Italy, and Greece	475	121		0.36												Median alcohol intake: 1-22 g/day depending on country/study centre			Men and women age 33-77 years	Raul Zamora-Ros	Zamora-Ros et al. Scientific Reports. 6, 26905, 2016. http://dx.doi.org/10.1038/srep26905
Alcohol	Alcoholic beverages	Wine, red	2,3-dihydroxyisovalerate	HMDB0012141							Plasma	Fasting	FFQ	LC-MS	Observational	CPS-3	US	671			0.4		2.37e-27		0.79				0.46	6 months		No information included				60.1% were white, 24.7% were black, 15.2% were Hispanic. The majority (65.1%) were female. The mean age was 52.3 ± 9.5 years.	Ying Wang	Wang et al. Metabolites 10(10), 382, 2020. http://dx.doi.org/10.3390/metabo10100382
Alcohol	Alcoholic beverages	Wine, red	2,3-dihydroxyisovalerate	HMDB0012141							Plasma	Fasting	24HDR	LC-MS	Observational	CPS-3	US	671			0.36		2.34e-21		0.77				0.46	6 months		No information included				60.1% were white, 24.7% were black, 15.2% were Hispanic. The majority (65.1%) were female. The mean age was 52.3 ± 9.5 years.	Ying Wang	Wang et al. Metabolites 10(10), 382, 2020. http://dx.doi.org/10.3390/metabo10100382
Alcohol	Alcoholic beverages	Wine, red	Ethyl α-glucopyranoside	Not in HMDB							Plasma	Fasting	FFQ	LC-MS	Observational	CPS-3	US	671			0.45		1.76e-33		0.83				0.52	6 months		No information included				60.1% were white, 24.7% were black, 15.2% were Hispanic. The majority (65.1%) were female. The mean age was 52.3 ± 9.5 years.	Ying Wang	Wang et al. Metabolites 10(10), 382, 2020. http://dx.doi.org/10.3390/metabo10100382
Alcohol	Alcoholic beverages	Wine, red	Ethyl α-glucopyranoside	Not in HMDB							Plasma	Fasting	24HDR	LC-MS	Observational	CPS-3	US	671			0.35		1.05e-20		0.78				0.52	6 months		No information included				60.1% were white, 24.7% were black, 15.2% were Hispanic. The majority (65.1%) were female. The mean age was 52.3 ± 9.5 years.	Ying Wang	Wang et al. Metabolites 10(10), 382, 2020. http://dx.doi.org/10.3390/metabo10100382
Alcohol	Alcoholic beverages	Wine, red	4-O-Methylgallic acid	HMDB0013198							Urine, 24h		24HDR	LC-MS	Observational	EPIC (European Prospective Investigation on Cancer and Nutrition cohort)	France, Germany, Italy, Greece	481	120		0.48		0.05		AUC = 84.7 %								Mean intake per day: 238g			59% women; 41% men; mean age: 55.3 ± 8.4 years	William MB Edmands	Edmands et al. American Journal of Clinical Nutrition. 102(4), 905-913, 2015. http://dx.doi.org/10.3945/ajcn.114.101881	Benjamini-Hochberg adjusted q-value listed as p-value for correlation. Significanse assesed at the 1% level
Alcohol	Alcoholic beverages	Wine, red	4-O-Methylgallic acid	HMDB0013198							Urine, 24h		FFQ	LC-MS	Observational	EPIC (European Prospective Investigation on Cancer and Nutrition cohort)	Italy	481	128		0.41		0.103		AUC = 69.2 %								Mean intake per day: 154g			59% women; 41% men; mean age: 55.3 ± 8.4 years	William MB Edmands	Edmands et al. American Journal of Clinical Nutrition. 102(4), 905-913, 2015. http://dx.doi.org/10.3945/ajcn.114.101881	Benjamini-Hochberg adjusted q-value listed as p-value for correlation. Significanse assesed at the 1% level
Alcohol	Alcoholic beverages	Wine, red	Dihydroresveratrol glucuronide	Configuration not specific	Resveratrol						Urine, 24h		24HDR	LC-MS	Observational	EPIC (European Prospective Investigation on Cancer and Nutrition cohort)	France, Germany, Italy, Greece	481	120		0.39		0.121		AUC = 86.9 %								Mean intake per day: 238g			59% women; 41% men; mean age: 55.3 ± 8.4 years	William MB Edmands	Edmands et al. American Journal of Clinical Nutrition. 102(4), 905-913, 2015. http://dx.doi.org/10.3945/ajcn.114.101881	Benjamini-Hochberg adjusted q-value listed as p-value for correlation. Significanse assesed at the 1% level
Alcohol	Alcoholic beverages	Wine, red	Dihydroresveratrol glucuronide	Configuration not specific	Resveratrol						Urine, 24h		FFQ	LC-MS	Observational	EPIC (European Prospective Investigation on Cancer and Nutrition cohort)	Italy	481	128		0.34		0.176		AUC = 72.6 %								Mean intake per day: 154g			59% women; 41% men; mean age: 55.3 ± 8.4 years	William MB Edmands	Edmands et al. American Journal of Clinical Nutrition. 102(4), 905-913, 2015. http://dx.doi.org/10.3945/ajcn.114.101881	Benjamini-Hochberg adjusted q-value listed as p-value for correlation. Significanse assesed at the 1% level
Alcohol	Alcoholic beverages	Wine, red	Gallic acid ethyl ester sulfate	Configuration not specific							Urine, 24h		24HDR	LC-MS	Observational	EPIC (European Prospective Investigation on Cancer and Nutrition cohort)	France, Germany, Italy, Greece	481	120		0.45		0.0728		AUC = 91.9 %								Mean intake per day: 238g			59% women; 41% men; mean age: 55.3 ± 8.4 years	William MB Edmands	Edmands et al. American Journal of Clinical Nutrition. 102(4), 905-913, 2015. http://dx.doi.org/10.3945/ajcn.114.101881	Benjamini-Hochberg adjusted q-value listed as p-value for correlation. Significanse assesed at the 1% level
Alcohol	Alcoholic beverages	Wine, red	Gallic acid ethyl ester sulfate	Configuration not specific							Urine, 24h		FFQ	LC-MS	Observational	EPIC (European Prospective Investigation on Cancer and Nutrition cohort)	Italy	481	128		0.36		0.154		AUC = 73.3 %								Mean intake per day: 154g			59% women; 41% men; mean age: 55.3 ± 8.4 years	William MB Edmands	Edmands et al. American Journal of Clinical Nutrition. 102(4), 905-913, 2015. http://dx.doi.org/10.3945/ajcn.114.101881	Benjamini-Hochberg adjusted q-value listed as p-value for correlation. Significanse assesed at the 1% level
Alcohol	Alcoholic beverages	Wine, red	Hydroxytyrosol sulfate	Configuration not specific							Urine, 24h		24HDR	LC-MS	Observational	EPIC (European Prospective Investigation on Cancer and Nutrition cohort)	France, Germany, Italy, Greece	481	120		0.52		0.0314		AUC = 76.7 %								Mean intake per day: 238g			59% women; 41% men; mean age: 55.3 ± 8.4 years	William MB Edmands	Edmands et al. American Journal of Clinical Nutrition. 102(4), 905-913, 2015. http://dx.doi.org/10.3945/ajcn.114.101881	Benjamini-Hochberg adjusted q-value listed as p-value for correlation. Significanse assesed at the 1% level
Alcohol	Alcoholic beverages	Wine, red	Hydroxytyrosol sulfate	Configuration not specific							Urine, 24h		FFQ	LC-MS	Observational	EPIC (European Prospective Investigation on Cancer and Nutrition cohort)	Italy	481	128		0.28		0.269		AUC = 70.0 %								Mean intake per day: 154g			59% women; 41% men; mean age: 55.3 ± 8.4 years	William MB Edmands	Edmands et al. American Journal of Clinical Nutrition. 102(4), 905-913, 2015. http://dx.doi.org/10.3945/ajcn.114.101881	Benjamini-Hochberg adjusted q-value listed as p-value for correlation. Significanse assesed at the 1% level
Alcohol	Alcoholic beverages	Wine, red	m-Coumaric acid sulfate	Not in HMDB	m-Coumaric acid						Urine, 24h		24HDR	LC-MS	Observational	EPIC (European Prospective Investigation on Cancer and Nutrition cohort)	France, Germany, Italy, Greece	481	120		0.49		0.0447		AUC = 52.7 %								Mean intake per day: 238g			59% women; 41% men; mean age: 55.3 ± 8.4 years	William MB Edmands	Edmands et al. American Journal of Clinical Nutrition. 102(4), 905-913, 2015. http://dx.doi.org/10.3945/ajcn.114.101881	Benjamini-Hochberg adjusted q-value listed as p-value for correlation. Significanse assesed at the 1% level
Alcohol	Alcoholic beverages	Wine, red	m-Coumaric acid sulfate	Not in HMDB	m-Coumaric acid						Urine, 24h		FFQ	LC-MS	Observational	EPIC (European Prospective Investigation on Cancer and Nutrition cohort)	Italy	481	128		0.21		0.418		AUC = 49.3 %								Mean intake per day: 154g			59% women; 41% men; mean age: 55.3 ± 8.4 years	William MB Edmands	Edmands et al. American Journal of Clinical Nutrition. 102(4), 905-913, 2015. http://dx.doi.org/10.3945/ajcn.114.101881	Benjamini-Hochberg adjusted q-value listed as p-value for correlation. Significanse assesed at the 1% level
Alcohol	Alcoholic beverages	Wine, red	Methylgallic acid sulfate (I)	Configuration not specific							Urine, 24h		24HDR	LC-MS	Observational	EPIC (European Prospective Investigation on Cancer and Nutrition cohort)	France, Germany, Italy, Greece	481	120		0.44		0.0767		AUC = 83.6 %								Mean intake per day: 238g			59% women; 41% men; mean age: 55.3 ± 8.4 years	William MB Edmands	Edmands et al. American Journal of Clinical Nutrition. 102(4), 905-913, 2015. http://dx.doi.org/10.3945/ajcn.114.101881	Benjamini-Hochberg adjusted q-value listed as p-value for correlation. Significanse assesed at the 1% level
Alcohol	Alcoholic beverages	Wine, red	Methylgallic acid sulfate (I)	Configuration not specific							Urine, 24h		FFQ	LC-MS	Observational	EPIC (European Prospective Investigation on Cancer and Nutrition cohort)	Italy	481	128		0.44		0.0807		AUC = 68.6 %								Mean intake per day: 154g			59% women; 41% men; mean age: 55.3 ± 8.4 years	William MB Edmands	Edmands et al. American Journal of Clinical Nutrition. 102(4), 905-913, 2015. http://dx.doi.org/10.3945/ajcn.114.101881	Benjamini-Hochberg adjusted q-value listed as p-value for correlation. Significanse assesed at the 1% level
Alcohol	Alcoholic beverages	Wine, red	Syringic acid sulfate	Not in HMDB	Syringic acid						Urine, 24h		24HDR	LC-MS	Observational	EPIC (European Prospective Investigation on Cancer and Nutrition cohort)	France, Germany, Italy, Greece	481	120		0.5		0.0432		AUC = 72.8 %								Mean intake per day: 238g			59% women; 41% men; mean age: 55.3 ± 8.4 years	William MB Edmands	Edmands et al. American Journal of Clinical Nutrition. 102(4), 905-913, 2015. http://dx.doi.org/10.3945/ajcn.114.101881	Benjamini-Hochberg adjusted q-value listed as p-value for correlation. Significanse assesed at the 1% level
Alcohol	Alcoholic beverages	Wine, red	Syringic acid sulfate	Not in HMDB	Syringic acid						Urine, 24h		FFQ	LC-MS	Observational	EPIC (European Prospective Investigation on Cancer and Nutrition cohort)	Italy	481	128		0.26		0.318		AUC = 62.9 %								Mean intake per day: 154g			59% women; 41% men; mean age: 55.3 ± 8.4 years	William MB Edmands	Edmands et al. American Journal of Clinical Nutrition. 102(4), 905-913, 2015. http://dx.doi.org/10.3945/ajcn.114.101881	Benjamini-Hochberg adjusted q-value listed as p-value for correlation. Significanse assesed at the 1% level
Alcohol	Alcoholic beverages	Wine, red	(Pyro)catechol sulfate	HMDB0059724							Urine		4 week randomized and controlled intervention study	LC-MS	Intervention		Spain	41			Neg		p<0.05									250 mL/day, 28 days				8 control and 33 case subjects; 22 women and 19 men, in the 22−65 years old age range (age mean: 36 ± 11 years)	Adelaida Esteban-Fernández	Esteban-Fernández et al. Journal of proteome research, 17, 1624−1635, 2018. https://doi.org/10.1021/acs.jproteome.7b00904	Metabolomics associations reported from PLS-DA model (before and after wine intervention; metabolites with VIP score >1)
Alcohol	Alcoholic beverages	Wine, red	1-(2,3-Dihydro-1H-pyrrolizin-5-yl)-2-propen-1-one	HMDB0040028							Urine		4 week randomized and controlled intervention study	LC-MS	Intervention		Spain	41			Pos		p<0.05									250 mL/day, 28 days				8 control and 33 case subjects; 22 women and 19 men, in the 22−65 years old age range (age mean: 36 ± 11 years)	Adelaida Esteban-Fernández	Esteban-Fernández et al. Journal of proteome research, 17, 1624−1635, 2018. https://doi.org/10.1021/acs.jproteome.7b00904	Metabolomics associations reported from PLS-DA model (before and after wine intervention; metabolites with VIP score >1)
Alcohol	Alcoholic beverages	Wine, red	2,3-Dihydroxy-3-methylvaleric acid	HMDB0012140							Urine		4 week randomized and controlled intervention study	LC-MS	Intervention		Spain	41			Pos		p<0.05									250 mL/day, 28 days				8 control and 33 case subjects; 22 women and 19 men, in the 22−65 years old age range (age mean: 36 ± 11 years)	Adelaida Esteban-Fernández	Esteban-Fernández et al. Journal of proteome research, 17, 1624−1635, 2018. https://doi.org/10.1021/acs.jproteome.7b00904	Metabolomics associations reported from PLS-DA model (before and after wine intervention; metabolites with VIP score >1)
Alcohol	Alcoholic beverages	Wine, red	2,3-Dihydroxyvaleric acid	HMDB0000421							Urine		4 week randomized and controlled intervention study	LC-MS	Intervention		Spain	41			Pos		p<0.05									250 mL/day, 28 days				8 control and 33 case subjects; 22 women and 19 men, in the 22−65 years old age range (age mean: 36 ± 11 years)	Adelaida Esteban-Fernández	Esteban-Fernández et al. Journal of proteome research, 17, 1624−1635, 2018. https://doi.org/10.1021/acs.jproteome.7b00904	Metabolomics associations reported from PLS-DA model (before and after wine intervention; metabolites with VIP score >1)
Alcohol	Alcoholic beverages	Wine, red	2,3-Dimethyl-3-hydroxyglutaric acid	HMDB0002025							Urine		4 week randomized and controlled intervention study	LC-MS	Intervention		Spain	41			Pos		p<0.05									250 mL/day, 28 days				8 control and 33 case subjects; 22 women and 19 men, in the 22−65 years old age range (age mean: 36 ± 11 years)	Adelaida Esteban-Fernández	Esteban-Fernández et al. Journal of proteome research, 17, 1624−1635, 2018. https://doi.org/10.1021/acs.jproteome.7b00904	Metabolomics associations reported from PLS-DA model (before and after wine intervention; metabolites with VIP score >1)
Alcohol	Alcoholic beverages	Wine, red	2-Isopropyl-3-oxosuccinate	HMDB0012149							Urine		4 week randomized and controlled intervention study	LC-MS	Intervention		Spain	41			Pos		p<0.05									250 mL/day, 28 days				8 control and 33 case subjects; 22 women and 19 men, in the 22−65 years old age range (age mean: 36 ± 11 years)	Adelaida Esteban-Fernández	Esteban-Fernández et al. Journal of proteome research, 17, 1624−1635, 2018. https://doi.org/10.1021/acs.jproteome.7b00904	Metabolomics associations reported from PLS-DA model (before and after wine intervention; metabolites with VIP score >1)
Alcohol	Alcoholic beverages	Wine, red	4-[(2,4-dihydroxyphenyl)azo]benzenesulfonic acid	HMDB0037835							Urine		4 week randomized and controlled intervention study	LC-MS	Intervention		Spain	41			Pos		p<0.05									250 mL/day, 28 days				8 control and 33 case subjects; 22 women and 19 men, in the 22−65 years old age range (age mean: 36 ± 11 years)	Adelaida Esteban-Fernández	Esteban-Fernández et al. Journal of proteome research, 17, 1624−1635, 2018. https://doi.org/10.1021/acs.jproteome.7b00904	Metabolomics associations reported from PLS-DA model (before and after wine intervention; metabolites with VIP score >1)
Alcohol	Alcoholic beverages	Wine, red	4-Hydroxy-5-(dihydroxyphenyl)-valeric acid-O-sulfate	HMDB0059978							Urine		4 week randomized and controlled intervention study	LC-MS	Intervention		Spain	41			Pos		p<0.05									250 mL/day, 28 days				8 control and 33 case subjects; 22 women and 19 men, in the 22−65 years old age range (age mean: 36 ± 11 years)	Adelaida Esteban-Fernández	Esteban-Fernández et al. Journal of proteome research, 17, 1624−1635, 2018. https://doi.org/10.1021/acs.jproteome.7b00904	Metabolomics associations reported from PLS-DA model (before and after wine intervention; metabolites with VIP score >1)
Alcohol	Alcoholic beverages	Wine, red	4-Hydroxy-5-(phenyl)-valeric acid-O-glucuronide	HMDB0059980							Urine		4 week randomized and controlled intervention study	LC-MS	Intervention		Spain	41			Pos		p<0.05									250 mL/day, 28 days				8 control and 33 case subjects; 22 women and 19 men, in the 22−65 years old age range (age mean: 36 ± 11 years)	Adelaida Esteban-Fernández	Esteban-Fernández et al. Journal of proteome research, 17, 1624−1635, 2018. https://doi.org/10.1021/acs.jproteome.7b00904	Metabolomics associations reported from PLS-DA model (before and after wine intervention; metabolites with VIP score >1)
Alcohol	Alcoholic beverages	Wine, red	4-Hydroxy-5-(phenyl)-valeric acid-O-sulfate	HMDB0059981							Urine		4 week randomized and controlled intervention study	LC-MS	Intervention		Spain	41			Pos		p<0.05									250 mL/day, 28 days				8 control and 33 case subjects; 22 women and 19 men, in the 22−65 years old age range (age mean: 36 ± 11 years)	Adelaida Esteban-Fernández	Esteban-Fernández et al. Journal of proteome research, 17, 1624−1635, 2018. https://doi.org/10.1021/acs.jproteome.7b00904	Metabolomics associations reported from PLS-DA model (before and after wine intervention; metabolites with VIP score >1)
Alcohol	Alcoholic beverages	Wine, red	5-(Dihydroxyphenyl)-γ-valerolactone -O-glucuronide	HMDB0029190							Urine		4 week randomized and controlled intervention study	LC-MS	Intervention		Spain	41			Pos		p<0.05									250 mL/day, 28 days				8 control and 33 case subjects; 22 women and 19 men, in the 22−65 years old age range (age mean: 36 ± 11 years)	Adelaida Esteban-Fernández	Esteban-Fernández et al. Journal of proteome research, 17, 1624−1635, 2018. https://doi.org/10.1021/acs.jproteome.7b00904	Metabolomics associations reported from PLS-DA model (before and after wine intervention; metabolites with VIP score >1)
Alcohol	Alcoholic beverages	Wine, red	5′-(3′,4′-Dihydroxyphenyl)-γ-valerolactone sulfate	HMDB0029191							Urine		4 week randomized and controlled intervention study	LC-MS	Intervention		Spain	41			Pos		p<0.05									250 mL/day, 28 days				8 control and 33 case subjects; 22 women and 19 men, in the 22−65 years old age range (age mean: 36 ± 11 years)	Adelaida Esteban-Fernández	Esteban-Fernández et al. Journal of proteome research, 17, 1624−1635, 2018. https://doi.org/10.1021/acs.jproteome.7b00904	Metabolomics associations reported from PLS-DA model (before and after wine intervention; metabolites with VIP score >1)
Alcohol	Alcoholic beverages	Wine, red	Aurantricholide B	HMDB0035230							Urine		4 week randomized and controlled intervention study	LC-MS	Intervention		Spain	41			Pos		p<0.05									250 mL/day, 28 days				8 control and 33 case subjects; 22 women and 19 men, in the 22−65 years old age range (age mean: 36 ± 11 years)	Adelaida Esteban-Fernández	Esteban-Fernández et al. Journal of proteome research, 17, 1624−1635, 2018. https://doi.org/10.1021/acs.jproteome.7b00904	Metabolomics associations reported from PLS-DA model (before and after wine intervention; metabolites with VIP score >1)
Alcohol	Alcoholic beverages	Wine, red	Caffeic acid sulfate	HMDB0041706 or HMDB0041708	Caffeic acid						Urine		4 week randomized and controlled intervention study	LC-MS	Intervention		Spain	41			Neg		p<0.05									250 mL/day, 28 days				8 control and 33 case subjects; 22 women and 19 men, in the 22−65 years old age range (age mean: 36 ± 11 years)	Adelaida Esteban-Fernández	Esteban-Fernández et al. Journal of proteome research, 17, 1624−1635, 2018. https://doi.org/10.1021/acs.jproteome.7b00904	Metabolomics associations reported from PLS-DA model (before and after wine intervention; metabolites with VIP score >1)
Alcohol	Alcoholic beverages	Wine, red	Cytidine triphosphate	HMDB0000082							Urine		4 week randomized and controlled intervention study	LC-MS	Intervention		Spain	41			Neg		p<0.05									250 mL/day, 28 days				8 control and 33 case subjects; 22 women and 19 men, in the 22−65 years old age range (age mean: 36 ± 11 years)	Adelaida Esteban-Fernández	Esteban-Fernández et al. Journal of proteome research, 17, 1624−1635, 2018. https://doi.org/10.1021/acs.jproteome.7b00904	Metabolomics associations reported from PLS-DA model (before and after wine intervention; metabolites with VIP score >1)
Alcohol	Alcoholic beverages	Wine, red	Dihydropteridine	HMDB0001441							Urine		4 week randomized and controlled intervention study	LC-MS	Intervention		Spain	41			Pos		p<0.05									250 mL/day, 28 days				8 control and 33 case subjects; 22 women and 19 men, in the 22−65 years old age range (age mean: 36 ± 11 years)	Adelaida Esteban-Fernández	Esteban-Fernández et al. Journal of proteome research, 17, 1624−1635, 2018. https://doi.org/10.1021/acs.jproteome.7b00904	Metabolomics associations reported from PLS-DA model (before and after wine intervention; metabolites with VIP score >1)
Alcohol	Alcoholic beverages	Wine, red	Ethyl 1-(ethylthio)propyl disulfide	HMDB0033045							Urine		4 week randomized and controlled intervention study	LC-MS	Intervention		Spain	41			Pos		p<0.05									250 mL/day, 28 days				8 control and 33 case subjects; 22 women and 19 men, in the 22−65 years old age range (age mean: 36 ± 11 years)	Adelaida Esteban-Fernández	Esteban-Fernández et al. Journal of proteome research, 17, 1624−1635, 2018. https://doi.org/10.1021/acs.jproteome.7b00904	Metabolomics associations reported from PLS-DA model (before and after wine intervention; metabolites with VIP score >1)
Alcohol	Alcoholic beverages	Wine, red	Ethyl hydrogen sulfate	HMDB0031233	Ethanol						Urine		4 week randomized and controlled intervention study	LC-MS	Intervention		Spain	41			Pos		p<0.05									250 mL/day, 28 days				8 control and 33 case subjects; 22 women and 19 men, in the 22−65 years old age range (age mean: 36 ± 11 years)	Adelaida Esteban-Fernández	Esteban-Fernández et al. Journal of proteome research, 17, 1624−1635, 2018. https://doi.org/10.1021/acs.jproteome.7b00904	Metabolomics associations reported from PLS-DA model (before and after wine intervention; metabolites with VIP score >1)
Alcohol	Alcoholic beverages	Wine, red	Galactosylglycerol	HMDB0006790							Urine		4 week randomized and controlled intervention study	LC-MS	Intervention		Spain	41			Pos		p<0.05									250 mL/day, 28 days				8 control and 33 case subjects; 22 women and 19 men, in the 22−65 years old age range (age mean: 36 ± 11 years)	Adelaida Esteban-Fernández	Esteban-Fernández et al. Journal of proteome research, 17, 1624−1635, 2018. https://doi.org/10.1021/acs.jproteome.7b00904	Metabolomics associations reported from PLS-DA model (before and after wine intervention; metabolites with VIP score >1)
Alcohol	Alcoholic beverages	Wine, red	Glucosinalbin	HMDB0038401							Urine		4 week randomized and controlled intervention study	LC-MS	Intervention		Spain	41			Pos		p<0.05									250 mL/day, 28 days				8 control and 33 case subjects; 22 women and 19 men, in the 22−65 years old age range (age mean: 36 ± 11 years)	Adelaida Esteban-Fernández	Esteban-Fernández et al. Journal of proteome research, 17, 1624−1635, 2018. https://doi.org/10.1021/acs.jproteome.7b00904	Metabolomics associations reported from PLS-DA model (before and after wine intervention; metabolites with VIP score >1)
Alcohol	Alcoholic beverages	Wine, red	Hydroxytyrosol	HMDB0005784							Urine		4 week randomized and controlled intervention study	LC-MS	Intervention		Spain	41			Pos		p<0.05									250 mL/day, 28 days				8 control and 33 case subjects; 22 women and 19 men, in the 22−65 years old age range (age mean: 36 ± 11 years)	Adelaida Esteban-Fernández	Esteban-Fernández et al. Journal of proteome research, 17, 1624−1635, 2018. https://doi.org/10.1021/acs.jproteome.7b00904	Metabolomics associations reported from PLS-DA model (before and after wine intervention; metabolites with VIP score >1)
Alcohol	Alcoholic beverages	Wine, red	Licarin C	HMDB0033319							Urine		4 week randomized and controlled intervention study	LC-MS	Intervention		Spain	41			Neg		p<0.05									250 mL/day, 28 days				8 control and 33 case subjects; 22 women and 19 men, in the 22−65 years old age range (age mean: 36 ± 11 years)	Adelaida Esteban-Fernández	Esteban-Fernández et al. Journal of proteome research, 17, 1624−1635, 2018. https://doi.org/10.1021/acs.jproteome.7b00904	Metabolomics associations reported from PLS-DA model (before and after wine intervention; metabolites with VIP score >1)
Alcohol	Alcoholic beverages	Wine, red	Methyl 3-(2,3-dihydroxy-3-methylbutyl)-4-hydroxybenzoate	HMDB0032796							Urine		4 week randomized and controlled intervention study	LC-MS	Intervention		Spain	41			Neg		p<0.05									250 mL/day, 28 days				8 control and 33 case subjects; 22 women and 19 men, in the 22−65 years old age range (age mean: 36 ± 11 years)	Adelaida Esteban-Fernández	Esteban-Fernández et al. Journal of proteome research, 17, 1624−1635, 2018. https://doi.org/10.1021/acs.jproteome.7b00904	Metabolomics associations reported from PLS-DA model (before and after wine intervention; metabolites with VIP score >1)
Alcohol	Alcoholic beverages	Wine, red	N-methyltryptamine	HMDB0004370							Urine		4 week randomized and controlled intervention study	LC-MS	Intervention		Spain	41			Neg		p<0.05									250 mL/day, 28 days				8 control and 33 case subjects; 22 women and 19 men, in the 22−65 years old age range (age mean: 36 ± 11 years)	Adelaida Esteban-Fernández	Esteban-Fernández et al. Journal of proteome research, 17, 1624−1635, 2018. https://doi.org/10.1021/acs.jproteome.7b00904	Metabolomics associations reported from PLS-DA model (before and after wine intervention; metabolites with VIP score >1)
Alcohol	Alcoholic beverages	Wine, red	O-methoxycatechol-O-sulfate	HMDB0060013							Urine		4 week randomized and controlled intervention study	LC-MS	Intervention		Spain	41			Pos		p<0.05									250 mL/day, 28 days				8 control and 33 case subjects; 22 women and 19 men, in the 22−65 years old age range (age mean: 36 ± 11 years)	Adelaida Esteban-Fernández	Esteban-Fernández et al. Journal of proteome research, 17, 1624−1635, 2018. https://doi.org/10.1021/acs.jproteome.7b00904	Metabolomics associations reported from PLS-DA model (before and after wine intervention; metabolites with VIP score >1)
Alcohol	Alcoholic beverages	Wine, red	O-ureidohomoserine	HMDB0012271							Urine		4 week randomized and controlled intervention study	LC-MS	Intervention		Spain	41			Pos		p<0.05									250 mL/day, 28 days				8 control and 33 case subjects; 22 women and 19 men, in the 22−65 years old age range (age mean: 36 ± 11 years)	Adelaida Esteban-Fernández	Esteban-Fernández et al. Journal of proteome research, 17, 1624−1635, 2018. https://doi.org/10.1021/acs.jproteome.7b00904	Metabolomics associations reported from PLS-DA model (before and after wine intervention; metabolites with VIP score >1)
Alcohol	Alcoholic beverages	Wine, red	Oxovaleric acid	Configuration not specific							Urine		4 week randomized and controlled intervention study	LC-MS	Intervention		Spain	41			Pos		p<0.05									250 mL/day, 28 days				8 control and 33 case subjects; 22 women and 19 men, in the 22−65 years old age range (age mean: 36 ± 11 years)	Adelaida Esteban-Fernández	Esteban-Fernández et al. Journal of proteome research, 17, 1624−1635, 2018. https://doi.org/10.1021/acs.jproteome.7b00904	Metabolomics associations reported from PLS-DA model (before and after wine intervention; metabolites with VIP score >1)
Alcohol	Alcoholic beverages	Wine, red	Phytosulfokine a	HMDB0029809							Urine		4 week randomized and controlled intervention study	LC-MS	Intervention		Spain	41			Neg		p<0.05									250 mL/day, 28 days				8 control and 33 case subjects; 22 women and 19 men, in the 22−65 years old age range (age mean: 36 ± 11 years)	Adelaida Esteban-Fernández	Esteban-Fernández et al. Journal of proteome research, 17, 1624−1635, 2018. https://doi.org/10.1021/acs.jproteome.7b00904	Metabolomics associations reported from PLS-DA model (before and after wine intervention; metabolites with VIP score >1)
Alcohol	Alcoholic beverages	Wine, red	Piplartine	HMDB0030341							Urine		4 week randomized and controlled intervention study	LC-MS	Intervention		Spain	41			Neg		p<0.05									250 mL/day, 28 days				8 control and 33 case subjects; 22 women and 19 men, in the 22−65 years old age range (age mean: 36 ± 11 years)	Adelaida Esteban-Fernández	Esteban-Fernández et al. Journal of proteome research, 17, 1624−1635, 2018. https://doi.org/10.1021/acs.jproteome.7b00904	Metabolomics associations reported from PLS-DA model (before and after wine intervention; metabolites with VIP score >1)
Alcohol	Alcoholic beverages	Wine, red	Pyrogallol sulfate	Configuration not specific							Urine		4 week randomized and controlled intervention study	LC-MS	Intervention		Spain	41			Pos		p<0.05									250 mL/day, 28 days				8 control and 33 case subjects; 22 women and 19 men, in the 22−65 years old age range (age mean: 36 ± 11 years)	Adelaida Esteban-Fernández	Esteban-Fernández et al. Journal of proteome research, 17, 1624−1635, 2018. https://doi.org/10.1021/acs.jproteome.7b00904	Metabolomics associations reported from PLS-DA model (before and after wine intervention; metabolites with VIP score >1)
Alcohol	Alcoholic beverages	Wine, red	Quercetin O-(acetyl-glucoside)	Not in HMDB							Urine		4 week randomized and controlled intervention study	LC-MS	Intervention		Spain	41			Neg		p<0.05									250 mL/day, 28 days				8 control and 33 case subjects; 22 women and 19 men, in the 22−65 years old age range (age mean: 36 ± 11 years)	Adelaida Esteban-Fernández	Esteban-Fernández et al. Journal of proteome research, 17, 1624−1635, 2018. https://doi.org/10.1021/acs.jproteome.7b00904	Metabolomics associations reported from PLS-DA model (before and after wine intervention; metabolites with VIP score >1)
Alcohol	Alcoholic beverages	Wine, red	Salicylate glucuronide	HMDB0010313							Urine		4 week randomized and controlled intervention study	LC-MS	Intervention		Spain	41			Pos		p<0.05									250 mL/day, 28 days				8 control and 33 case subjects; 22 women and 19 men, in the 22−65 years old age range (age mean: 36 ± 11 years)	Adelaida Esteban-Fernández	Esteban-Fernández et al. Journal of proteome research, 17, 1624−1635, 2018. https://doi.org/10.1021/acs.jproteome.7b00904	Metabolomics associations reported from PLS-DA model (before and after wine intervention; metabolites with VIP score >1)
Alcohol	Alcoholic beverages	Wine, red	Sulfohydroxybenzoic acid	Not in HMDB							Urine		4 week randomized and controlled intervention study	LC-MS	Intervention		Spain	41			Pos		p<0.05									250 mL/day, 28 days				8 control and 33 case subjects; 22 women and 19 men, in the 22−65 years old age range (age mean: 36 ± 11 years)	Adelaida Esteban-Fernández	Esteban-Fernández et al. Journal of proteome research, 17, 1624−1635, 2018. https://doi.org/10.1021/acs.jproteome.7b00904	Metabolomics associations reported from PLS-DA model (before and after wine intervention; metabolites with VIP score >1)
Alcohol	Alcoholic beverages	Wine, red	Tartaric acid	HMDB0000956							Urine		4 week randomized and controlled intervention study	LC-MS	Intervention		Spain	41			Pos		p<0.05									250 mL/day, 28 days				8 control and 33 case subjects; 22 women and 19 men, in the 22−65 years old age range (age mean: 36 ± 11 years)	Adelaida Esteban-Fernández	Esteban-Fernández et al. Journal of proteome research, 17, 1624−1635, 2018. https://doi.org/10.1021/acs.jproteome.7b00904	Metabolomics associations reported from PLS-DA model (before and after wine intervention; metabolites with VIP score >1)
Alcohol	Alcoholic beverages	Wine, red	Vanillic acid 4-sulfate	HMDB0041788	Vanillic acid						Urine		4 week randomized and controlled intervention study	LC-MS	Intervention		Spain	41			Pos		p<0.05									250 mL/day, 28 days				8 control and 33 case subjects; 22 women and 19 men, in the 22−65 years old age range (age mean: 36 ± 11 years)	Adelaida Esteban-Fernández	Esteban-Fernández et al. Journal of proteome research, 17, 1624−1635, 2018. https://doi.org/10.1021/acs.jproteome.7b00904	Metabolomics associations reported from PLS-DA model (before and after wine intervention; metabolites with VIP score >1)
Alcohol	Alcoholic beverages	Wine, red and white	Tartaric acid	HMDB0000956							Urine, Morning		Intervention, one intake occasion per intervention	LC-MS	Randomised cross-over intervention		Spain	21			0.922		<0.001		AUC = 100 %							100, 200 or 300 ml wine corresponding to 10.3, 20.5 and 30.8 g ethanol, respectively.				Caucasian healthy men aged 21-50 years	Jorge Regueiro	Regueiro et al. British Journal of Nutrition. 111(9), 1680-1685, 2014. http://dx.doi.org/10.1017/s0007114513004108	AUC is for discrimination between consumers and non-consumers. They also include AUC for disrimination between sujects concuming different wine dosages. These values are: 91.4-99.6 %
Alcohol	Alcoholic beverages	Wine, red, dealcoholized	3-Methyl-2-oxovalerate	HMDB0037114							Urine, 24h		Intervention, 28 days	NMR	Randomized, crossover intervention trial		Spain	61					<0.005									Dealcoholized red wine (RWD) (272mL/day, polyphenol control), alcoholized red wine (RWA) (272mL/day) and gin (GIN) (100mL/day, alcohol control).				Males and females ≥55 years with high risk of ischemic heart disease	Rosa Vázquez-Fresno	Vázquez-Fresno et al. Electrophoresis. 33(15), 2345-2354, 2012. http://dx.doi.org/10.1002/elps.201100646
Alcohol	Alcoholic beverages	Wine, red, dealcoholized	4-Hydroxyphenylacetate	HMDB0060390							Urine, 24h		Intervention, 28 days	NMR	Randomized, crossover intervention trial		Spain	61					<0.05									Dealcoholized red wine (RWD) (272mL/day, polyphenol control), alcoholized red wine (RWA) (272mL/day) and gin (GIN) (100mL/day, alcohol control).				Males and females ≥55 years with high risk of ischemic heart disease	Rosa Vázquez-Fresno	Vázquez-Fresno et al. Electrophoresis. 33(15), 2345-2354, 2012. http://dx.doi.org/10.1002/elps.201100646
Alcohol	Alcoholic beverages	Wine, red, dealcoholized	Hippurate	HMDB0000714							Urine, 24h		Intervention, 28 days	NMR	Randomized, crossover intervention trial		Spain	61					<0.005									Dealcoholized red wine (RWD) (272mL/day, polyphenol control), alcoholized red wine (RWA) (272mL/day) and gin (GIN) (100mL/day, alcohol control).				Males and females ≥55 years with high risk of ischemic heart disease	Rosa Vázquez-Fresno	Vázquez-Fresno et al. Electrophoresis. 33(15), 2345-2354, 2012. http://dx.doi.org/10.1002/elps.201100646
Alcohol	Alcoholic beverages	Wine, red, dealcoholized	Tartrate	HMDB0000956							Urine, 24h		Intervention, 28 days	NMR	Randomized, crossover intervention trial		Spain	61					<0.00001									Dealcoholized red wine (RWD) (272mL/day, polyphenol control), alcoholized red wine (RWA) (272mL/day) and gin (GIN) (100mL/day, alcohol control).				Males and females ≥55 years with high risk of ischemic heart disease	Rosa Vázquez-Fresno	Vázquez-Fresno et al. Electrophoresis. 33(15), 2345-2354, 2012. http://dx.doi.org/10.1002/elps.201100646
Alcohol	Alcoholic beverages	Wine, total	2,3-dihydroxyisovalerate	HMDB0012141							Plasma	Fasting	FFQ	LC-MS	Observational	CPS-3	US	671			0.44		1.69e-32		0.86				0.46	6 months		No information included				60.1% were white, 24.7% were black, 15.2% were Hispanic. The majority (65.1%) were female. The mean age was 52.3 ± 9.5 years.	Ying Wang	Wang et al. Metabolites 10(10), 382, 2020. http://dx.doi.org/10.3390/metabo10100382
Alcohol	Alcoholic beverages	Wine, total	2,3-dihydroxyisovalerate	HMDB0012141							Plasma	Fasting	24HDR	LC-MS	Observational	CPS-3	US	671			0.42		7.57e-30		0.8				0.46	6 months		No information included				60.1% were white, 24.7% were black, 15.2% were Hispanic. The majority (65.1%) were female. The mean age was 52.3 ± 9.5 years.	Ying Wang	Wang et al. Metabolites 10(10), 382, 2020. http://dx.doi.org/10.3390/metabo10100382
Alcohol	Alcoholic beverages	Wine, total	Ethyl glucuronide	HMDB0010325	Ethanol						Plasma	Fasting	FFQ	LC-MS	Observational	CPS-3	US	671			0.45		6.2e-34		0.85				0.57	6 months		No information included				60.1% were white, 24.7% were black, 15.2% were Hispanic. The majority (65.1%) were female. The mean age was 52.3 ± 9.5 years.	Ying Wang	Wang et al. Metabolites 10(10), 382, 2020. http://dx.doi.org/10.3390/metabo10100382
Alcohol	Alcoholic beverages	Wine, total	Ethyl glucuronide	HMDB0010325	Ethanol						Plasma	Fasting	24HDR	LC-MS	Observational	CPS-3	US	671			0.4		1.3e-26		0.82				0.57	6 months		No information included				60.1% were white, 24.7% were black, 15.2% were Hispanic. The majority (65.1%) were female. The mean age was 52.3 ± 9.5 years.	Ying Wang	Wang et al. Metabolites 10(10), 382, 2020. http://dx.doi.org/10.3390/metabo10100382
Alcohol	Alcoholic beverages	Wine, total	Ethyl α-glucopyranoside	Not in HMDB							Plasma	Fasting	FFQ	LC-MS	Observational	CPS-3	US	671			0.49		6.42e-41		0.91				0.52	6 months		No information included				60.1% were white, 24.7% were black, 15.2% were Hispanic. The majority (65.1%) were female. The mean age was 52.3 ± 9.5 years.	Ying Wang	Wang et al. Metabolites 10(10), 382, 2020. http://dx.doi.org/10.3390/metabo10100382
Alcohol	Alcoholic beverages	Wine, total	Ethyl α-glucopyranoside	Not in HMDB							Plasma	Fasting	24HDR	LC-MS	Observational	CPS-3	US	671			0.41		8.57e-28		0.8				0.52	6 months		No information included				60.1% were white, 24.7% were black, 15.2% were Hispanic. The majority (65.1%) were female. The mean age was 52.3 ± 9.5 years.	Ying Wang	Wang et al. Metabolites 10(10), 382, 2020. http://dx.doi.org/10.3390/metabo10100382
Alcohol	Alcoholic beverages	Wine, unspecified	2,3-butanediol	HMDB0003156							Urine, 12h	Non fasting	FFQ	GC-MS	Observational		Us	257			0.22		0.000481									Wine intake: 25th percentile, 0 g/day; 75th percentile 40 g/day				New or recurrent colorectal adenoma cases and adenoma-free controls were selected from those undergoing routine colorectal cancer screening. Eligible participants (n = 289 cases and 314 controls) were aged 18–74 y and were study area residents. Of these, 241 cases (84%) and 231 controls (74%) participated. Samples from 253 subjects included.	Mary Playdon	Playdon et al. Journal of Nutrition. 144(4), 484-488, 2016. http://dx.doi.org/10.3945/jn.113.185199	Correlation coefficients adjusted for age (years, continuous), sex, case-control status (case/control), fasting status (yes/no), smoking status (current/former/never), daily caloric intake (kcal/day), body mass index (kg/m2), education (≤12 years/vocational or 1-3 years college/≥4 years college/graduate), physical activity index (weekly frequency of moderate-intensity leisure activity plus 2 x we…
Alcohol	Alcoholic beverages	Wine, unspecified	Methyl-alpha-glucopyranoside	Not in HMDB							Urine, 12h	Non fasting	FFQ	GC-MS	Observational		Us	255			0.23		0.000267									Wine intake: 25th percentile, 0 g/day; 75th percentile 40 g/day				New or recurrent colorectal adenoma cases and adenoma-free controls were selected from those undergoing routine colorectal cancer screening. Eligible participants (n = 289 cases and 314 controls) were aged 18–74 y and were study area residents. Of these, 241 cases (84%) and 231 controls (74%) participated. Samples from 253 subjects included.	Mary Playdon	Playdon et al. Journal of Nutrition. 144(4), 484-488, 2016. http://dx.doi.org/10.3945/jn.113.185199	Correlation coefficients adjusted for age (years, continuous), sex, case-control status (case/control), fasting status (yes/no), smoking status (current/former/never), daily caloric intake (kcal/day), body mass index (kg/m2), education (≤12 years/vocational or 1-3 years college/≥4 years college/graduate), physical activity index (weekly frequency of moderate-intensity leisure activity plus 2 x we…
Alcohol	Alcoholic beverages	Wine, unspecified	Xylitol	HMDB0002917							Urine, 12h	Non fasting	FFQ	GC-MS	Observational		US	258			0.21		0.000833									Wine intake: 25th percentile, 0 g/day; 75th percentile 40 g/day				New or recurrent colorectal adenoma cases and adenoma-free controls were selected from those undergoing routine colorectal cancer screening. Eligible participants (n = 289 cases and 314 controls) were aged 18–74 y and were study area residents. Of these, 241 cases (84%) and 231 controls (74%) participated. Samples from 253 subjects included.	Mary Playdon	Playdon et al. Journal of Nutrition. 144(4), 484-488, 2016. http://dx.doi.org/10.3945/jn.113.185199	Correlation coefficients adjusted for age (years, continuous), sex, case-control status (case/control), fasting status (yes/no), smoking status (current/former/never), daily caloric intake (kcal/day), body mass index (kg/m2), education (≤12 years/vocational or 1-3 years college/≥4 years college/graduate), physical activity index (weekly frequency of moderate-intensity leisure activity plus 2 x we…
Alcohol	Alcoholic beverages	Wine, unspecified	2,3-dihydroxyisovalerate	HMDB0012141							Urine, 12h	Non fasting	FFQ	GC-MS	Observational		Us	253			0.31		1.16e-06									Wine intake: 25th percentile, 0 g/day; 75th percentile 40 g/day				New or recurrent colorectal adenoma cases and adenoma-free controls were selected from those undergoing routine colorectal cancer screening. Eligible participants (n = 289 cases and 314 controls) were aged 18–74 y and were study area residents. Of these, 241 cases (84%) and 231 controls (74%) participated. Samples from 253 subjects included.	Mary Playdon	Playdon et al. Journal of Nutrition. 144(4), 484-488, 2016. http://dx.doi.org/10.3945/jn.113.185199	Correlation coefficients adjusted for age (years, continuous), sex, case-control status (case/control), fasting status (yes/no), smoking status (current/former/never), daily caloric intake (kcal/day), body mass index (kg/m2), education (≤12 years/vocational or 1-3 years college/≥4 years college/graduate), physical activity index (weekly frequency of moderate-intensity leisure activity plus 2 x we…
Alcohol	Alcoholic beverages	Wine, unspecified	2,4,6-trihydroxybenzoate	HMDB0029649							Urine, 12h	Non fasting	FFQ	LC-MS	Observational		Us	254			0.23		0.000249									Wine intake: 25th percentile, 0 g/day; 75th percentile 40 g/day				New or recurrent colorectal adenoma cases and adenoma-free controls were selected from those undergoing routine colorectal cancer screening. Eligible participants (n = 289 cases and 314 controls) were aged 18–74 y and were study area residents. Of these, 241 cases (84%) and 231 controls (74%) participated. Samples from 253 subjects included.	Mary Playdon	Playdon et al. Journal of Nutrition. 144(4), 484-488, 2016. http://dx.doi.org/10.3945/jn.113.185199	Correlation coefficients adjusted for age (years, continuous), sex, case-control status (case/control), fasting status (yes/no), smoking status (current/former/never), daily caloric intake (kcal/day), body mass index (kg/m2), education (≤12 years/vocational or 1-3 years college/≥4 years college/graduate), physical activity index (weekly frequency of moderate-intensity leisure activity plus 2 x we…
Alcohol	Alcoholic beverages	Wine, unspecified	2-isopropylmalate	HMDB0000402							Urine, 12h	Non fasting	FFQ	LC-MS	Observational		Us	253			0.26		3.98e-05									Wine intake: 25th percentile, 0 g/day; 75th percentile 40 g/day				New or recurrent colorectal adenoma cases and adenoma-free controls were selected from those undergoing routine colorectal cancer screening. Eligible participants (n = 289 cases and 314 controls) were aged 18–74 y and were study area residents. Of these, 241 cases (84%) and 231 controls (74%) participated. Samples from 253 subjects included.	Mary Playdon	Playdon et al. Journal of Nutrition. 144(4), 484-488, 2016. http://dx.doi.org/10.3945/jn.113.185199	Correlation coefficients adjusted for age (years, continuous), sex, case-control status (case/control), fasting status (yes/no), smoking status (current/former/never), daily caloric intake (kcal/day), body mass index (kg/m2), education (≤12 years/vocational or 1-3 years college/≥4 years college/graduate), physical activity index (weekly frequency of moderate-intensity leisure activity plus 2 x we…
Alcohol	Alcoholic beverages	Wine, unspecified	Ethyl glucuronide	HMDB0010325	Ethanol						Urine, 12h	Non fasting	FFQ	LC-MS	Observational		Us	253			0.24		0.000164									Wine intake: 25th percentile, 0 g/day; 75th percentile 40 g/day				New or recurrent colorectal adenoma cases and adenoma-free controls were selected from those undergoing routine colorectal cancer screening. Eligible participants (n = 289 cases and 314 controls) were aged 18–74 y and were study area residents. Of these, 241 cases (84%) and 231 controls (74%) participated. Samples from 253 subjects included.	Mary Playdon	Playdon et al. Journal of Nutrition. 144(4), 484-488, 2016. http://dx.doi.org/10.3945/jn.113.185199	Correlation coefficients adjusted for age (years, continuous), sex, case-control status (case/control), fasting status (yes/no), smoking status (current/former/never), daily caloric intake (kcal/day), body mass index (kg/m2), education (≤12 years/vocational or 1-3 years college/≥4 years college/graduate), physical activity index (weekly frequency of moderate-intensity leisure activity plus 2 x we…
Alcohol	Alcoholic beverages	Wine, unspecified	Nicotine	HMDB0001934							Urine, 12h	Non fasting	FFQ	LC-MS	Observational		Us	253			0.26		4.26e-05									Wine intake: 25th percentile, 0 g/day; 75th percentile 40 g/day				New or recurrent colorectal adenoma cases and adenoma-free controls were selected from those undergoing routine colorectal cancer screening. Eligible participants (n = 289 cases and 314 controls) were aged 18–74 y and were study area residents. Of these, 241 cases (84%) and 231 controls (74%) participated. Samples from 253 subjects included.	Mary Playdon	Playdon et al. Journal of Nutrition. 144(4), 484-488, 2016. http://dx.doi.org/10.3945/jn.113.185199	Correlation coefficients adjusted for age (years, continuous), sex, case-control status (case/control), fasting status (yes/no), smoking status (current/former/never), daily caloric intake (kcal/day), body mass index (kg/m2), education (≤12 years/vocational or 1-3 years college/≥4 years college/graduate), physical activity index (weekly frequency of moderate-intensity leisure activity plus 2 x we…
Alcohol	Alcoholic beverages	Wine, unspecified	1-docosahexaenoylglycerophosphoethanolamine	Not in HMDB							Blood, unspecified	Fasting	FFQ	LC-MS or GC-MS	Observational	TwinsUK	UK	3582				0.0146819	8.33e-07										Mean servings per week: 3.9	0-64		Adult female twins, 18-84 years (mean 55.3 years).	Tess Pallister	Pallister et al. Plos One. 11(6), e0158568, 2016. http://dx.doi.org/10.1371/journal.pone.0158568	P-values are FDR corrected. Metabolon data - unclear if the biomarkers were identified from the LC-MS or GC-MS data. Unclear if they are working with plasma, serum or whole blood.
Alcohol	Alcoholic beverages	Wine, unspecified	2-aminobutyrate	HMDB0000452							Blood, unspecified	Fasting	FFQ	LC-MS or GC-MS	Observational	TwinsUK	UK	3568				0.0267191	2.83e-13										Mean servings per week: 3.9	0-64		Adult female twins, 18-84 years (mean 55.3 years).	Tess Pallister	Pallister et al. Plos One. 11(6), e0158568, 2016. http://dx.doi.org/10.1371/journal.pone.0158568	P-values are FDR corrected. Metabolon data - unclear if the biomarkers were identified from the LC-MS or GC-MS data. Unclear if they are working with plasma, serum or whole blood.
Alcohol	Alcoholic beverages	Wine, unspecified	2-hydroxybutyrate (AHB)	HMDB0000008							Blood, unspecified	Fasting	FFQ	LC-MS or GC-MS	Observational	TwinsUK	UK	3576				0.0193786	4.61e-08										Mean servings per week: 3.9	range: 0-64		Adult female twins, 18-84 years (mean 55.3 years).	Tess Pallister	Pallister et al. Plos One. 11(6), e0158568, 2016. http://dx.doi.org/10.1371/journal.pone.0158568	P-values are FDR corrected. Metabolon data - unclear if the biomarkers were identified from the LC-MS or GC-MS data. Unclear if they are working with plasma, serum or whole blood.
Alcohol	Alcoholic beverages	Wine, unspecified	3-(4-hydroxyphenyl)lactate	HMDB0000755							Blood, unspecified	Fasting	FFQ	LC-MS or GC-MS	Observational	TwinsUK	UK	3577				0.0174207	3.11e-08										Mean servings per week: 3.9	0-64		Adult female twins, 18-84 years (mean 55.3 years).	Tess Pallister	Pallister et al. Plos One. 11(6), e0158568, 2016. http://dx.doi.org/10.1371/journal.pone.0158568	P-values are FDR corrected. Metabolon data - unclear if the biomarkers were identified from the LC-MS or GC-MS data. Unclear if they are working with plasma, serum or whole blood.
Alcohol	Alcoholic beverages	Wine, unspecified	3-methyl-2-oxobutyrate	HMDB0000019							Blood, unspecified	Fasting	FFQ	LC-MS or GC-MS	Observational	TwinsUK	UK	3578				0.0176426	2.72e-07										Mean servings per week: 3.9	range: 0-64		Adult female twins, 18-84 years (mean 55.3 years).	Tess Pallister	Pallister et al. Plos One. 11(6), e0158568, 2016. http://dx.doi.org/10.1371/journal.pone.0158568	P-values are FDR corrected. Metabolon data - unclear if the biomarkers were identified from the LC-MS or GC-MS data. Unclear if they are working with plasma, serum or whole blood.
Alcohol	Alcoholic beverages	Wine, unspecified	4-androsten-3beta,17beta-diol disulfate	HMDB0240313							Blood, unspecified	Fasting	FFQ	LC-MS or GC-MS	Observational	TwinsUK	UK	3559				0.0441452	2.53e-08										Mean servings per week: 1.2 (range: 0-50)			Adult female twins, 18-84 years (mean 55.3 years).	Tess Pallister	Pallister et al. Plos One. 11(6), e0158568, 2016. http://dx.doi.org/10.1371/journal.pone.0158568	P-values are FDR corrected. Metabolon data - unclear if the biomarkers were identified from the LC-MS or GC-MS data. Unclear if they are working with plasma, serum or whole blood.
Alcohol	Alcoholic beverages	Wine, unspecified	4-androsten-3beta,17beta-diol disulfate	HMDB0240313							Blood, unspecified	Fasting	FFQ	LC-MS or GC-MS	Observational	TwinsUK	UK	3561				0.0426548	1.09e-26										Mean servings per week: 3.9 (range: 0-64)			Adult female twins, 18-84 years (mean 55.3 years).	Tess Pallister	Pallister et al. Plos One. 11(6), e0158568, 2016. http://dx.doi.org/10.1371/journal.pone.0158568	P-values are FDR corrected. Metabolon data - unclear if the biomarkers were identified from the LC-MS or GC-MS data. Unclear if they are working with plasma, serum or whole blood.
Alcohol	Alcoholic beverages	Wine, unspecified	4-methyl-2-oxopentanoate	HMDB0000695							Blood, unspecified	Fasting	FFQ	LC-MS or GC-MS	Observational	TwinsUK	UK	3571				0.0207712	1.36e-09										Mean servings per week: 3.9	0-64		Adult female twins, 18-84 years (mean 55.3 years).	Tess Pallister	Pallister et al. Plos One. 11(6), e0158568, 2016. http://dx.doi.org/10.1371/journal.pone.0158568	P-values are FDR corrected. Metabolon data - unclear if the biomarkers were identified from the LC-MS or GC-MS data. Unclear if they are working with plasma, serum or whole blood.
Alcohol	Alcoholic beverages	Wine, unspecified	5alpha-androstan-3beta,17beta-diol disulfate	Not in HMDB							Blood, unspecified	Fasting	FFQ	LC-MS or GC-MS	Observational	TwinsUK	UK	3562				0.0378414	6.27e-21										Mean servings per week: 3.9	0-64		Adult female twins, 18-84 years (mean 55.3 years).	Tess Pallister	Pallister et al. Plos One. 11(6), e0158568, 2016. http://dx.doi.org/10.1371/journal.pone.0158568	P-values are FDR corrected. Metabolon data - unclear if the biomarkers were identified from the LC-MS or GC-MS data. Unclear if they are working with plasma, serum or whole blood.
Alcohol	Alcoholic beverages	Wine, unspecified	alpha-hydroxyisovalerate	HMDB0000407							Blood, unspecified	Fasting	FFQ	LC-MS or GC-MS	Observational	TwinsUK	UK	3560				0.0466687	2.09e-36										Mean servings per week: 3.9	0-64		Adult female twins, 18-84 years (mean 55.3 years).	Tess Pallister	Pallister et al. Plos One. 11(6), e0158568, 2016. http://dx.doi.org/10.1371/journal.pone.0158568	P-values are FDR corrected. Metabolon data - unclear if the biomarkers were identified from the LC-MS or GC-MS data. Unclear if they are working with plasma, serum or whole blood.
Alcohol	Alcoholic beverages	Wine, unspecified	Arachidonate (20:4n6)	HMDB0001043							Blood, unspecified	Fasting	FFQ	LC-MS or GC-MS	Observational	TwinsUK	UK	3580				0.0172824	1.13e-06										Mean servings per week: 3.9	0-64		Adult female twins, 18-84 years (mean 55.3 years).	Tess Pallister	Pallister et al. Plos One. 11(6), e0158568, 2016. http://dx.doi.org/10.1371/journal.pone.0158568	P-values are FDR corrected. Metabolon data - unclear if the biomarkers were identified from the LC-MS or GC-MS data. Unclear if they are working with plasma, serum or whole blood.
Alcohol	Alcoholic beverages	Wine, unspecified	Benzoate	HMDB0001870							Blood, unspecified	Fasting	FFQ	LC-MS or GC-MS	Observational	TwinsUK	UK	3574				0.0193395	4.37e-09										Mean servings per week: 3.9	0-64		Adult female twins, 18-84 years (mean 55.3 years).	Tess Pallister	Pallister et al. Plos One. 11(6), e0158568, 2016. http://dx.doi.org/10.1371/journal.pone.0158568	P-values are FDR corrected. Metabolon data - unclear if the biomarkers were identified from the LC-MS or GC-MS data. Unclear if they are working with plasma, serum or whole blood.
Alcohol	Alcoholic beverages	Wine, unspecified	Beta-hydroxyisovalerate	HMDB0000754							Blood, unspecified	Fasting	FFQ	LC-MS or GC-MS	Observational	TwinsUK	UK	3572				0.0211366	9.19e-11										Mean servings per week: 3.9	0-64		Adult female twins, 18-84 years (mean 55.3 years).	Tess Pallister	Pallister et al. Plos One. 11(6), e0158568, 2016. http://dx.doi.org/10.1371/journal.pone.0158568	P-values are FDR corrected. Metabolon data - unclear if the biomarkers were identified from the LC-MS or GC-MS data. Unclear if they are working with plasma, serum or whole blood.
Alcohol	Alcoholic beverages	Wine, unspecified	Caprate (10:0)	HMDB0000511							Blood, unspecified	Fasting	FFQ	LC-MS or GC-MS	Observational	TwinsUK	UK	3569				0.0212226	1.36e-11										Mean servings per week: 3.9	0-64		Adult female twins, 18-84 years (mean 55.3 years).	Tess Pallister	Pallister et al. Plos One. 11(6), e0158568, 2016. http://dx.doi.org/10.1371/journal.pone.0158568	P-values are FDR corrected. Metabolon data - unclear if the biomarkers were identified from the LC-MS or GC-MS data. Unclear if they are working with plasma, serum or whole blood.
Alcohol	Alcoholic beverages	Wine, unspecified	Caprylate (8:0)	HMDB0000482							Blood, unspecified	Fasting	FFQ	LC-MS or GC-MS	Observational	TwinsUK	UK	3573				0.019138	2.1e-09										Mean servings per week: 3.9	0-64		Adult female twins, 18-84 years (mean 55.3 years).	Tess Pallister	Pallister et al. Plos One. 11(6), e0158568, 2016. http://dx.doi.org/10.1371/journal.pone.0158568	P-values are FDR corrected. Metabolon data - unclear if the biomarkers were identified from the LC-MS or GC-MS data. Unclear if they are working with plasma, serum or whole blood.
Alcohol	Alcoholic beverages	Wine, unspecified	Docosahexaenoate (DHA; 22:6n3)	HMDB0002183							Blood, unspecified	Fasting	FFQ	LC-MS or GC-MS	Observational	TwinsUK	UK	3565				0.0289241	2.42e-17										Mean servings per week: 3.9	0-64		Adult female twins, 18-84 years (mean 55.3 years).	Tess Pallister	Pallister et al. Plos One. 11(6), e0158568, 2016. http://dx.doi.org/10.1371/journal.pone.0158568	P-values are FDR corrected. Metabolon data - unclear if the biomarkers were identified from the LC-MS or GC-MS data. Unclear if they are working with plasma, serum or whole blood.
Alcohol	Alcoholic beverages	Wine, unspecified	Docosapentaenoate (n3 DPA; 22:5n3)	HMDB0006528							Blood, unspecified	Fasting	FFQ	LC-MS or GC-MS	Observational	TwinsUK	UK	3567				0.0249816	5.38e-13										Mean servings per week: 3.9	0-64		Adult female twins, 18-84 years (mean 55.3 years).	Tess Pallister	Pallister et al. Plos One. 11(6), e0158568, 2016. http://dx.doi.org/10.1371/journal.pone.0158568	P-values are FDR corrected. Metabolon data - unclear if the biomarkers were identified from the LC-MS or GC-MS data. Unclear if they are working with plasma, serum or whole blood.
Alcohol	Alcoholic beverages	Wine, unspecified	Eicosapentaenoate (EPA; 20:5n3)	HMDB0001999							Blood, unspecified	Fasting	FFQ	LC-MS or GC-MS	Observational	TwinsUK	UK	3564				0.0302824	1.66e-20										Mean servings per week: 3.9	0-64		Adult female twins, 18-84 years (mean 55.3 years).	Tess Pallister	Pallister et al. Plos One. 11(6), e0158568, 2016. http://dx.doi.org/10.1371/journal.pone.0158568	P-values are FDR corrected. Metabolon data - unclear if the biomarkers were identified from the LC-MS or GC-MS data. Unclear if they are working with plasma, serum or whole blood.
Alcohol	Alcoholic beverages	Wine, unspecified	Epiandrosterone sulfate	HMDB0062657							Blood, unspecified	Fasting	FFQ	LC-MS or GC-MS	Observational	TwinsUK	UK	3579				0.0181483	2.21e-07										Mean servings per week: 3.9	0-64		Adult female twins, 18-84 years (mean 55.3 years).	Tess Pallister	Pallister et al. Plos One. 11(6), e0158568, 2016. http://dx.doi.org/10.1371/journal.pone.0158568	P-values are FDR corrected. Metabolon data - unclear if the biomarkers were identified from the LC-MS or GC-MS data. Unclear if they are working with plasma, serum or whole blood.
Alcohol	Alcoholic beverages	Wine, unspecified	Myo-inositol	HMDB0000211							Blood, unspecified	Fasting	FFQ	LC-MS or GC-MS	Observational	TwinsUK	UK	3566				0.0262964	7.58e-16										Mean servings per week: 3.9 (range: 0-64)			Adult female twins, 18-84 years (mean 55.3 years).	Tess Pallister	Pallister et al. Plos One. 11(6), e0158568, 2016. http://dx.doi.org/10.1371/journal.pone.0158568	P-values are FDR corrected. Metabolon data - unclear if the biomarkers were identified from the LC-MS or GC-MS data. Unclear if they are working with plasma, serum or whole blood.
Alcohol	Alcoholic beverages	Wine, unspecified	Pipecolate	HMDB0000070							Blood, unspecified	Fasting	FFQ	LC-MS or GC-MS	Observational	TwinsUK	UK	3563				0.0310542	1.57e-19										Mean servings per week: 3.9	range: 0-64		Adult female twins, 18-84 years (mean 55.3 years).	Tess Pallister	Pallister et al. Plos One. 11(6), e0158568, 2016. http://dx.doi.org/10.1371/journal.pone.0158568	P-values are FDR corrected. Metabolon data - unclear if the biomarkers were identified from the LC-MS or GC-MS data. Unclear if they are working with plasma, serum or whole blood.
Alcohol	Alcoholic beverages	Wine, unspecified	Piperine	HMDB0029377							Blood, unspecified	Fasting	FFQ	LC-MS or GC-MS	Observational	TwinsUK	UK	3570				0.0280066	1.04e-10										Mean servings per week: 3.9	0-64		Adult female twins, 18-84 years (mean 55.3 years).	Tess Pallister	Pallister et al. Plos One. 11(6), e0158568, 2016. http://dx.doi.org/10.1371/journal.pone.0158568	P-values are FDR corrected. Metabolon data - unclear if the biomarkers were identified from the LC-MS or GC-MS data. Unclear if they are working with plasma, serum or whole blood.
Alcohol	Alcoholic beverages	Wine, unspecified	Scyllo-inositol	HMDB0006088							Blood, unspecified	Fasting	FFQ	LC-MS or GC-MS	Observational	TwinsUK	UK	3559				0.0564483	3.04e-43										Mean servings per week: 3.9	0-64		Adult female twins, 18-84 years (mean 55.3 years).	Tess Pallister	Pallister et al. Plos One. 11(6), e0158568, 2016. http://dx.doi.org/10.1371/journal.pone.0158568	P-values are FDR corrected. Metabolon data - unclear if the biomarkers were identified from the LC-MS or GC-MS data. Unclear if they are working with plasma, serum or whole blood.
Alcohol	Alcoholic beverages	Wine, unspecified	Stearidonate (18:4n3)	HMDB0006547							Blood, unspecified	Fasting	FFQ	LC-MS or GC-MS	Observational	TwinsUK	UK	3575				0.0192545	1.47e-08										Mean servings per week: 3.9	0-64		Adult female twins, 18-84 years (mean 55.3 years).	Tess Pallister	Pallister et al. Plos One. 11(6), e0158568, 2016. http://dx.doi.org/10.1371/journal.pone.0158568	P-values are FDR corrected. Metabolon data - unclear if the biomarkers were identified from the LC-MS or GC-MS data. Unclear if they are working with plasma, serum or whole blood.
Alcohol	Alcoholic beverages	Wine, unspecified	Theophylline	HMDB0001889							Blood, unspecified	Fasting	FFQ	LC-MS or GC-MS	Observational	TwinsUK	UK	3581				0.0197864	2.47e-07										Mean servings per week: 3.9	0-64		Adult female twins, 18-84 years (mean 55.3 years).	Tess Pallister	Pallister et al. Plos One. 11(6), e0158568, 2016. http://dx.doi.org/10.1371/journal.pone.0158568	P-values are FDR corrected. Metabolon data - unclear if the biomarkers were identified from the LC-MS or GC-MS data. Unclear if they are working with plasma, serum or whole blood.
Alcohol	Alcoholic beverages	Wine, unspecified	Resveratrol	HMDB0003747							Urine, 24h		24-HDR	LC-MS	Observational	EPIC (European Prospective Investigation into Cancer and Nutrition)	Europe (France, Italy, Greece, Germany)	475			0.61		<0.05										Median wine intake: 13-125ml/day			Men and women, aged 50–61 years	Raul Zamora-Ros	Zamora-Ros et al. British Journal of Nutrition, 117(11), 1596–1602, 2017. https://doi.org/10.1017/S0007114517001465
Alcohol	Alcoholic beverages	Wine, unspecified	Resveratrol	HMDB0003747							Urine, 24h		Habitual diet assessed at recruitment using a centre-specific quantitative dietary questionaire	LC-MS	Observational	EPIC (European Prospective Investigation into Cancer and Nutrition)	Europe (France, Italy, Greece, Germany)	475			0.56		<0.05										Median wine intake: 13-125ml/day			Men and women, aged 50–61 years	Raul Zamora-Ros	Zamora-Ros et al. British Journal of Nutrition, 117(11), 1596–1602, 2017. https://doi.org/10.1017/S0007114517001465
Alcohol	Alcoholic beverages	Wine, white	Ethyl α-glucopyranoside	Not in HMDB							Plasma	Fasting	FFQ	LC-MS	Observational	CPS-3	US	671			0.33		1.17e-18		0.73				0.52	6 months		No information included				60.1% were white, 24.7% were black, 15.2% were Hispanic. The majority (65.1%) were female. The mean age was 52.3 ± 9.5 years.	Ying Wang	Wang et al. Metabolites 10(10), 382, 2020. http://dx.doi.org/10.3390/metabo10100382
Alcohol	Alcoholic beverages	Wine, white	Ethyl α-glucopyranoside	Not in HMDB							Plasma	Fasting	24HDR	LC-MS	Observational	CPS-3	US	671			0.32		2.76e-17		0.72				0.52	6 months		No information included				60.1% were white, 24.7% were black, 15.2% were Hispanic. The majority (65.1%) were female. The mean age was 52.3 ± 9.5 years.	Ying Wang	Wang et al. Metabolites 10(10), 382, 2020. http://dx.doi.org/10.3390/metabo10100382

## Sheet: Cereals
Food Group	Food	Specific Food	Biomarker name	HMDB	Precursor(s)	Microbiota	Plausibility	Food specificity	Source of Specificity Data/food source reference (e.g. Food Composition Database or food chemical analysis)	PK (Tmax, half-life)	Biospecimen	Fasting Status	Dietary assessment method	Analytical method	Study Design (Robust in a free living population?)	Cohort Acronym	Country	Number of Subjects	Consumers (%) proportion of sample that eat vs. do not eat this food/food group	Frequency of detection	Correlation with habitual intake	Beta coefficient (SE)	p-Value	Factor loading	Classification (AUC)	Confounders (i.e., foods)	Intra-assay CV (i.e., technical variability)	Inter-assay CV (i.e., technical variability)	ICC (i.e., within person or biological variability over time)	Time period between repeat samples (e.g. months or years)	Dose-response/ p-value for linearity	Range of intake against which the biomarker has been meaured	Median or mean intake	Standard deviation or range	Units	Generalizability	First Author	Ref (i.e., PMID link)	General comments
Cereals	total whole grain intake	breakfast cereal, bread, pasta, rice and snacks	sum of C17:0, C19:0, C21:0, C23:0 and C25:0		plant alkylresorcinols		yes	WG/bran wheat, rye and barley			plasma		compliance diary and 3-d food ecord	LC/MS/MS	6-week randomized cross over study separated by 4-week washout		UK men and women				0.46 (WG from 3DFR), 0.52 (WG from DCD)							Intrabatch repeatability for each control plasma sample was <10% and interbatch repeatability was <15%				168±11 g/day (from 3-d food diary) or 159±10 g/day from daily complaince diary					Ampatzoglou et al.2015		J Nutr 2015;145:215–21
Cereals	Total whole grain intake	bread, crisp bread, muesli, breakfast cereals, pasta, rice, grains, millet- based dishes, buns, biscuits, and popcorn	sum of C17:0, C19:0, C21:0, C23:0 and C25:0		plant alkylresorcinols		yes				plasma		3-d weighed-food records	GC-MS	observational study		Swedish men and women				0.24							Inter- and intra-batch variation was <10% for total AR concentration			0.60 (0.36,0.80)	71±52 g/day					Andersson et al. 2011		J. Nutr. 141: 1712–1718, 2011
Cereals	Total whole grain intake	bread, crisp bread, muesli, breakfast cereals, pasta, rice, grains, millet- based dishes, buns, biscuits, and popcorn	C17:0/C21:0		plant alkylresorcinols		yes				plasma		3-d weighed-food records	GC-MS	observational study		Swedish men and women				-0.16							Inter- and intra-batch variation was <10% for total AR concentration			0.54 (0.35, 0.73)	71±52 g/day					Andersson et al. 2011		J. Nutr. 141: 1712–1718, 2011
Cereals	Total whole grain intake	bread, crisp bread, muesli, breakfast cereals, pasta, rice, grains, millet- based dishes, buns, biscuits, and popcorn	sum of C17:0, C19:0, C21:0, C23:0 and C25:0		plant alkylresorcinols		yes				non-fasting		3-d weighed-food records	GC-MS	observational study		Swedish men and women											Inter- and intra-batch variation was <10% for total AR concentration			0.18 (0.03, 0.62)	71±52 g/day					Andersson et al. 2011		J. Nutr. 141: 1712–1718, 2011
Cereals	Total whole grain intake	bread, crisp bread, muesli, breakfast cereals, pasta, rice, grains, millet- based dishes, buns, biscuits, and popcorn	C17:0/C21:0		plant alkylresorcinols		yes				non-fasting		3-d weighed-food records	GC-MS	observational study		Swedish men and women											Inter- and intra-batch variation was <10% for total AR concentration			0.63 (0.39, 0.81)	71±52 g/day					Andersson et al. 2011		J. Nutr. 141: 1712–1718, 2011
Cereals	Total whole grain intake	WG wheat and WG rye	sum of C17:0, C19:0, C21:0, C23:0 and C25:0		plant alkylresorcinols		yes				plasma		3-d weighed-food records	GC-MS	observational study		Swedish men and women				0.53							Inter- and intra-batch variation was <10% for total AR concentration				47±36 g/day					Andersson et al. 2011		J. Nutr. 141: 1712–1718, 2011
Cereals	Total whole grain intake	WG wheat and WG rye	C17:0/C21:0		plant alkylresorcinols		yes				plasma		3-d weighed-food records	GC-MS	observational study		Swedish men and women				-0.12							Inter- and intra-batch variation was <10% for total AR concentration				47±36 g/day					Andersson et al. 2011		J. Nutr. 141: 1712–1718, 2011
Cereals	Whole grain rye and processed rye products		3,5-DHBA		AR homologs						plasma		5-d weighed food record	HPLC-CEAD	observational study		Finnish women				0.321							The intra-assay CV was for DHBA 4.2% and for DHPPA 3.8%. The inter-assay CV was for DHBA 7.4% and for DHPPA 10.7%.				from 23 ± 9 to 68 ± 18 g/day					Aubertin-Leheudre et al. 2010		Cancers 2010, 2, 513-522
Cereals	Whole grain rye and processed rye products		3,5-DHppa		AR homologs						plasma		5-d weighed food record	HPLC-CEAD	observational study		Finnish women				0.385							The intra-assay CV was for DHBA 4.2% and for DHPPA 3.8%. The inter-assay CV was for DHBA 7.4% and for DHPPA 10.7%.				from 23 ± 9 to 68 ± 18 g/day					Aubertin-Leheudre et al. 2011		Cancers 2010, 2, 513-522
Cereals	Whole grain rye and processed rye products		3,5-DHBA+3,5-DHppa		AR homologs						plasma		5-d weighed food record	HPLC-CEAD	observational study		Finnish women				0.334							The intra-assay CV was for DHBA 4.2% and for DHPPA 3.8%. The inter-assay CV was for DHBA 7.4% and for DHPPA 10.7%.				from 23 ± 9 to 68 ± 18 g/day					Aubertin-Leheudre et al. 2012		Cancers 2010, 2, 513-522
Cereals	Whole grain rye and processed rye products		3,5-DHBA		AR homologs						72h-urine		5-d weighed food record	HPLC-CEAD	observational study		Finnish women				0.516							The intra-assay CV was for DHBA 5.6% and for DHPPA 7.7%. The inter-assay CV was for DHBA 10.9% and for DHPPA 10.4%				from 23 ± 9 to 68 ± 18 g/day					Aubertin-Leheudre et al. 2013		Cancers 2010, 2, 513-522
Cereals	Whole grain rye and processed rye products		3,5-DHppa		AR homologs						72h-urine		5-d weighed food record	HPLC-CEAD	observational study		Finnish women				0.444							The intra-assay CV was for DHBA 5.6% and for DHPPA 7.7%. The inter-assay CV was for DHBA 10.9% and for DHPPA 10.4%				from 23 ± 9 to 68 ± 18 g/day					Aubertin-Leheudre et al. 2014		Cancers 2010, 2, 513-522
Cereals	Whole grain rye and processed rye products		3,5-DHBA+3,5-DHppa		AR homologs						72h-urine		5-d weighed food record	HPLC-CEAD	observational study		Finnish women				0.476							The intra-assay CV was for DHBA 5.6% and for DHPPA 7.7%. The inter-assay CV was for DHBA 10.9% and for DHPPA 10.4%				from 23 ± 9 to 68 ± 18 g/day					Aubertin-Leheudre et al. 2015		Cancers 2010, 2, 513-522
Cereals	Whole grain rye and processed rye products	whole grain sourdough rye bread, rye flakes as either a porridge or muesli and rye pasta	HHPAA-GlcA, HHPAA-Slf, HPAA-Slf, HBOA-GlcA, Phenylacetylglutamine derivative, Creatinine,N-feruloylglycine-Slf		benzoxazinoids						24h urine		FFQ	Flow infusion electrospray-ionization MS (FIE-MS)	8-week intervention		British adults															48-g WG foods/ day for 4 wk and 96g/day for next 4 weeks					Beckmann et al. 2013		Mol. Nutr. Food Res. 2013, 57, 1859–1873
Cereals	total whole grain intake	WG wheat and WG rye	sum of C17:0, C19:0, C21:0, C23:0 and C25:0		plant alkylresorcinols		yes				plasma		FFQ	GC-MS	observational study (DCH and NSHDS)		Scandinavian men and women				0.21							The within- and between-batch CVs were both <10%				7-100 g/day					Biskup et al. 2016		Am J Clin Nutr 2016, 104:88-96
Cereals	Whole grain rye and processed rye products		C17:0/C21:0		plant alkylresorcinols		yes	WG rye over WG wheat and WGrye			plasma		FFQ	GC-MS	observational study (DCH and NSHDS)		Scandinavian men and women											The within- and between-batch CVs were both <10%				7-100 g/day					Biskup et al. 2016		Am J Clin Nutr 2016, 104:88-96
Cereals	Whole grain rye and processed rye products	bread	3,5-Dihydroxyhydrocinamic acid sulphate, Ascorbic acid, 2-Aminophenol-Slf, Nonanedioic acid, 3,5-DHppa-GlcA, Indolylacryloylglycine, Enterolactone-GlcA, 3,5-DHppa-Slf, Ferulic acid-4-Slf, 2,4-Dihydroxy-1,4-benzoxazin-3-one-Slf, 3,5-Dihydroxyphenylethanol-Slf, 1,3,4,5-Tetrahydroxycyclohexane-1-carboxylic acid, Others non-identified metabolites								24h urine		daily records and by 4-d food records	UPLC-QTOF/MS	2 × 4 wk randomised crossover separated by 4-week washout		Finnish men and women															20% of daily energy intake					Bondia-Pons et al. 2013		Mol. Nutr. Food Res. 2013, 57, 412–422
Cereals	Whole grain rice	rice	enterolactone		plant lignans	yes					serum		24-hour food recall	HPLC	6-week randomized parallel intervention		Brazilian men age 20-60																				Cassani et al. 2015		Nutrition Journal 2015 14:5.
Cereals	Whole grain rice	rice	enterodiol		plant lignans	yes					serum		24-hour food recall	HPLC	6-week randomized parallel intervention		Brazilian men age 20-60																				Cassani et al. 2015		Nutrition Journal 2015 14:5.
Cereals	Whole grain rice	rice	enterolactone		plant lignans	yes					urine		24-hour food recall	HPLC	6-week randomized parallel intervention		Brazilian men age 20-60																				Cassani et al. 2015		Nutrition Journal 2015 14:5.
Cereals	Whole grain rice	rice	enterodiol		plant lignans	yes					urine		24-hour food recall	HPLC	6-week randomized parallel intervention		Brazilian men age 20-60																				Cassani et al. 2015		Nutrition Journal 2015 14:5.
Cereals	Whole grain oats and processed oat products	milk with avenanthramide-enriched mixture (AEM) extracted from oats	avenanthramide A				yes			2.3 ±0.2	10h plasma		single meal (breakfast)	HPLC-CAED	intervention (postprandial)		US men and women										1.5 ±0.9					0.5 g avenanthramide-enriched mixture (AEM) extracted from oats					Chen et al. 2007		J. Nutr. 137: 1375–1382, 2007
Cereals	Whole grain oats and processed oat products	milk with avenanthramide-enriched mixture (AEM) extracted from oats	avenanthramide A				yes			2.3 ±0.2	10h plasma		single meal (breakfast)	HPLC-CAED	intervention (postprandial)		US men and women										2.0 ±0.3					1g avenanthramide-enriched mixture (AEM) extracted from oats					Chen et al. 2007		J. Nutr. 137: 1375–1382, 2007
Cereals	Whole grain oats and processed oat products	milk with avenanthramide-enriched mixture (AEM) extracted from oats	avenanthramide B				yes			2.0 ±0.0	10h plasma		single meal (breakfast)	HPLC-CAED	intervention (postprandial)		US men and women										4.3 ±0.9					0.5 g avenanthramide-enriched mixture (AEM) extracted from oats					Chen et al.2007		J. Nutr. 137: 1375–1382, 2007
Cereals	Whole grain oats and processed oat products	milk with avenanthramide-enriched mixture (AEM) extracted from oats	avenanthramide C				yes			2.3 ±0.2	10h plasma		single meal (breakfast)	HPLC-CAED	intervention (postprandial)		US men and women										3.0 ±0.8					0.5 g avenanthramide-enriched mixture (AEM) extracted from oats					Chen et al.2007		J. Nutr. 137: 1375–1382, 2007
Cereals	Whole grain oats and processed oat products	milk with avenanthramide-enriched mixture (AEM) extracted from oats	avenanthramide B				yes			1.5 ±0.2	10h plasma		single meal (breakfast)	HPLC-CAED	intervention (postprandial)		US men and women										3.2 ±0.4					1g avenanthramide-enriched mixture (AEM) extracted from oats					Chen et al.2007		J. Nutr. 137: 1375–1382, 2007
Cereals	Whole grain oats and processed oat products	milk with avenanthramide-enriched mixture (AEM) extracted from oats	avenanthramide C				yes			2.0 ±0.0	10h plasma		single meal (breakfast)	HPLC-CAED	intervention (postprandial)		US men and women										3.0 ±0.5					1g avenanthramide-enriched mixture (AEM) extracted from oats					Chen et al.2007		J. Nutr. 137: 1375–1382, 2007
Cereals	Quinoa	quinoa flakes	enterolactone		plant lignans	yes					serum		24-hour food record	HPLC	4-week randomized parallel intervention		Brazilian women in menopause																				de Carvalho et al. 2014		Int J Food Sci Nutr, 2014; 65(3): 380–385
Cereals	Quinoa	quinoa flakes	enterodiol		plant lignans	yes					serum		24-hour food record	HPLC	4-week randomized parallel intervention		Brazilian women in menopause																				de Carvalho et al. 2014		Int J Food Sci Nutr, 2014; 65(3): 380–385
Cereals	Quinoa	quinoa flakes	enterolactone		plant lignans	yes					urine		24-hour food record	HPLC	4-week randomized parallel intervention		Brazilian women in menopause																				de Carvalho et al. 2014		Int J Food Sci Nutr, 2014; 65(3): 380–385
Cereals	Quinoa	quinoa flakes	enterodiol		plant lignans	yes					urine		24-hour food record	HPLC	4-week randomized parallel intervention		Brazilian women in menopause																				de Carvalho et al. 2014		Int J Food Sci Nutr, 2014; 65(3): 380–385
Cereals	Other whole grain	corn flakes	enterolactone		plant lignans	yes					serum		24-hour food record	HPLC	4-week randomized parallel intervention		Brazilian women in menopause																				de Carvalho et al. 2014		Int J Food Sci Nutr, 2014; 65(3): 380–385
Cereals	Other whole grain	corn flakes	enterodiol		plant lignans	yes					serum		24-hour food record	HPLC	4-week randomized parallel intervention		Brazilian women in menopause																				de Carvalho et al. 2014		Int J Food Sci Nutr, 2014; 65(3): 380–385
Cereals	Other whole grain	corn flakes	enterolactone		plant lignans	yes					urine		24-hour food record	HPLC	4-week randomized parallel intervention		Brazilian women in menopause																				de Carvalho et al. 2014		Int J Food Sci Nutr, 2014; 65(3): 380–385
Cereals	Other whole grain	corn flakes	enterodiol		plant lignans	yes					urine		24-hour food record	HPLC	4-week randomized parallel intervention		Brazilian women in menopause																				de Carvalho et al. 2014		Int J Food Sci Nutr, 2014; 65(3): 380–385
Cereals	total whole grain intake		3,5-DHBA		AR homologs	no					non-fasting plasma		combination of a 7-day menu book, 168-items dietary questionnaire and a 1-h interview	HPLC-CEAD	observational study (Malmo Diet and Cancer Study)		Swedish healthy controls (for prostate cases)				0.287							The method is considered accurate, specific, and reproducible				0-155.9 g /day					Drake et al. 2014		Cancer Epidemiol Biomarkers Prev; 23(1); 73–83
Cereals	total whole grain intake		3,5-DHppa		AR homologs	no					non-fasting plasma		combination of a 7-day menu book, 168-items dietary questionnaire and a 1-h interview	HPLC-CEAD	observational study (Malmo Diet and Cancer Study)		Swedish healthy controls (for prostate cases)				0.288							The method is considered accurate, specific, and reproducible				0-155.9 g /day					Drake et al. 2014		Cancer Epidemiol Biomarkers Prev; 23(1); 73–83
Cereals	total whole grain intake		3,5-DHBA+3,5-DHppa		AR homologs	no					non-fasting plasma		combination of a 7-day menu book, 168-items dietary questionnaire and a 1-h interview	HPLC-CEAD	observational study (Malmo Diet and Cancer Study)		Swedish healthy controls (for prostate cases)				0.3							The method is considered accurate, specific, and reproducible				0-155.9 g /day					Drake et al. 2014		Cancer Epidemiol Biomarkers Prev; 23(1); 73–83
Cereals	total whole grain intake	breakfast cereals, WG biscuits, puffed rice, puffed barley, WG rusks, multigrain pasta	enterolactone		plant lignans	yes					plasma		4-day recall-record method	HPLC-CEAD	2 x 4-week randomized, crossover intervention separated by 2-week washout and 2-week pre-treatment		Italian postmenopausal women at age 48-58																				Durazzo et al. 2014		Int J Food Sci Nutr, 2014; 65(5): 637–645
Cereals	total whole grain intake	breakfast cereals, WG biscuits, puffed rice, puffed barley, WG rusks, multigrain pasta	enterodiol		plant lignans	yes					plasma		4-day recall-record method	HPLC-CEAD	2 x 4-week randomized, crossover intervention separated by 2-week washout and 2-week pre-treatment		Italian postmenopausal women at age 48-59																				Durazzo et al. 2014		Int J Food Sci Nutr, 2014; 65(5): 637–645
Cereals	total whole grain intake	Dark breads, high-fiber or bran cereals, cooked cereals and grits, regular granola, granola bars and cereal bars, plain popcorn (no butter) or low-fat microwave popcorn, buttered or regular microwave popcorn	3,5-DHppa		AR homologs						12-4 urine		3-d food record (3DFR) and FFQ	HPLC-CAED	cross-sectional study from at Fred Hutchinson Cancer Research Center (FHCRC), the Dietary Influences on Glucuronidation Study		US men																				Guyman et al. 2018		J. Nutr. 138: 1957–1962, 2008
Cereals	total whole grain intake	wheat and rye	3,5-DHppa		AR homologs						12-4 urine		3-d food record (3DFR) and FFQ	HPLC-CAED	cross-sectional study from at Fred Hutchinson Cancer Research Center (FHCRC), the Dietary Influences on Glucuronidation Study		US women																				Guyman et al. 2018		J. Nutr. 138: 1957–1962, 2008
Cereals	Whole grain rye and processed rye products													LC-qTOF-MS	intervention (postprandial)		Finnish men and women																				Hanhineva et al. 2014		J. Nutr. 144: 1016–1022, 2014
Cereals	Whole grain rye and processed rye products	whole-grain sourdough baked rye (WGR) bread	HPAA sulfate, HHPAA sulfate		benzoxazinoids						plasma		postprandial trial at the clinic	LC-qTOF-MS	randomized, cross-over design (postprandial)		Finnish men and women																				Hanhineva et al. 2015		J. Nutr. 144: 1016–1022, 2014
Cereals	total whole grain intake		Nonadecyl-benzenediol glucuronide (AR 19:0-Gln) AND Heneicosenyl-benzenediol-glucuronide (AenR 21:1-Gln)								plasma		4-d dietary record	LC-qTOF-MS	12-week randomized parallel intervention Sysdimet-HealthGrain		Finnish men and women																				Hankhineva et al. 2015		J Nutr 2015;145:7–17
Cereals	Whole grain rye and processed rye products	bran bread	ferulic acid			might be (Ferulic acid may be released from arabinoxylan by esterases located in the mucosa cells in the small intestine or by esterase ac- tivity of the colon bacteria)					48h urine		4-day weighed food record	HPLC-DAD	2 x 6 weeks with 4 weeks wash- out		Danish women															218 (± 32) g/day					Harder et al. 2004		Eur J Nutr (2004) 43 : 230–236
Cereals	total whole grain intake	WG products	sum of C17:0, C19:0, C21:0, C23:0 and C25:0		plant alkylresorcinols						plasma		compliane forms	LC/MS/MS	12-week randomized parallel intervention		American men and women															163-301 g/day depending on energy level					Jackson et al. 2014		Am J Clin Nutr 2014;100:577–86
Cereals	total whole grain intake	WG products	sum of C17:0, C19:0, C21:0, C23:0 and C25:0		plant alkylresorcinols						plasma		compliance forms	LC/MS/MS	12-week randomized parallel intervention		American men and women															163-301 g/day depending on energy level					Jackson et al. 2014		Am J Clin Nutr 2014;100:577–86
Cereals	total whole grain intake	whole grain bread intake (whole grain soft bread þ dark crisp bread)	sum of C17:0, C19:0, C21:0, C23:0 and C25:0		plant alkylresorcinols		yes				adipose tissue		FFQ	GC-MS	observational study (Swedish Mammography Cohort)		Swedish women				0.48							The within-day variability assessed as the CV% (n 5) was 9·1% for total AR				30-200 g/day					Jansson et al. 2010		Br J Nutr (2010), 104, 633–636
Cereals	Whole grain rye and processed rye products	rye bread	enterolactone		plant lignans	yes		vegetables, fruit and berries; 1 free cereal portion per day			serum		4-d food records and compliance journal	time-resolved fluoroimmunoassay	2 x 4-week randomized, crossover intervention separated by 4-week washout		Finnish men															219±14.6g/day					Juntunen et al. 2000		British Journal of Nutrition (2000), 84, 839±846
Cereals	Whole grain rye and processed rye products	rye bread	enterolactone		plant lignans	yes		vegetables, fruit and berries; 1 free cereal portion per day			24-h urine		4-d food records	time-resolved fluoroimmunoassay	2 x 4-week randomized, crossover intervention separated by 4-week washout		Finnish men															219±14.6g/day					Juntunen et al. 2000		British Journal of Nutrition (2000), 84, 839±846
Cereals	Whole grain rye and processed rye products	rye bread	enterolactone		plant lignans	yes		vegetables, fruit and berries; 1 free cereal portion per day			serum		4-d food records and compliance journal	time-resolved fluoroimmunoassay	2 x 4-week randomized, crossover intervention separated by 4-week washout		Finnish women															162±5.3g/day					Juntunen et al. 2000		British Journal of Nutrition (2000), 84, 839±846
Cereals	Whole grain rye and processed rye products	rye bread	enterolactone		plant lignans	yes		vegetables, fruit and berries; 1 free cereal portion per day			24-h urine		4-d food records	time-resolved fluoroimmunoassay	2 x 4-week randomized, crossover intervention separated by 4-week washout		Finnish women															162±5.3g/day					Juntunen et al. 2000		British Journal of Nutrition (2000), 84, 839±846
Cereals	total whole grain intake	WG products (rye bread, crispbread, porridge, and breakfast cereals)	enterolactone		plant lignans	yes					serum after 4h fasting		FFQ	time-resolved fluoroimmunoassay	observational study		Finnish men																				Kilkkinen et al 2001		Am J Clin Nutr 2001, 73 (6):1094-1100
Cereals	total whole grain intake	WG products (rye bread, crispbread, porridge, and breakfast cereals)	enterolactone		plant lignans	yes					serum after 4h fasting		FFQ	time-resolved fluoroimmunoassay	observational study		Finnish women																				Kilkkinen et al 2001		Am J Clin Nutr 2001, 73 (6):1094-1100
Cereals	total whole grain intake	WG wheat and WG rye	sum of C17:0, C19:0, C21:0, C23:0 and C25:0				yes				plasma (fasting AND non-fasting)		FFQ	GC-MS	observational study (HELGA)		Nordic men and women (colorectal cases and healthy controls)				0.15							The within- and between-day precision levels, expressed as the coefficient of variation, were 11% and 22%, respectively				median (P5–P95) 41 (12- 98) g/day (cases) and41 (14- 97) g/day (controls)					Knudsen et al. 2014		Am J Epidem 2014, 179, 10:1188-1196
Cereals	total whole grain intake	WG wheat	sum of C17:0, C19:0, C21:0, C23:0 and C25:0				yes	WG rye			plasma (fasting AND non-fasting)		FFQ	GC-MS	observational study (HELGA)		Nordic men and women (colorectal cases and healthy controls)				-0.02							The within- and between-day precision levels, expressed as the coefficient of variation, were 11% and 22%, respectively				median (P5–P95) 4 (0- 21) g/day (cases) and5 (0- 21) g/day (controls)					Knudsen et al. 2014		Am J Epidem 2014, 179, 10:1188-1196
Cereals	total whole grain intake	WG rye	sum of C17:0, C19:0, C21:0, C23:0 and C25:0				yes	WG wheat			plasma (fasting AND non-fasting)		FFQ	GC-MS	observational study (HELGA)		Nordic men and women (colorectal cases and healthy controls)				0.22							The within- and between-day precision levels, expressed as the coefficient of variation, were 11% and 22%, respectively				median (P5–P95) 25 (6- 63) g/day (cases) and25 (7- 65) g/day (controls)					Knudsen et al. 2014		Am J Epidem 2014, 179, 10:1188-1196
Cereals	total whole grain intake	WG products	sum of C17:0, C19:0, C21:0, C23:0 and C25:0				yes				plasma (fasting AND non-fasting)		FFQ	GC-MS	observational study (HELGA)		Nordic men and women (colorectal cases and healthy controls)				0.21							The within- and between-day precision levels, expressed as the coefficient of variation, were 11% and 22%, respectively				median (P5–P95) 117 (36- 260) g/day (cases) and124 (24- 262) g/day (controls)					Knudsen et al. 2014		Am J Epidem 2014, 179, 10:1188-1196
Cereals	total whole grain intake	WG bread	sum of C17:0, C19:0, C21:0, C23:0 and C25:0				yes				plasma (fasting AND non-fasting)		FFQ	GC-MS	observational study (HELGA)		Nordic men and women (colorectal cases and healthy controls)				0.3							The within- and between-day precision levels, expressed as the coefficient of variation, were 11% and 22%, respectively				median (P5–P95) 94 (4- 213) g/day (cases) and103 (5- 213) g/day (controls)					Knudsen et al. 2014		Am J Epidem 2014, 179, 10:1188-1196
Cereals	Whole grain wheat and processed wheat products	wheat	sum of C17:0, C19:0, C21:0, C23:0 and C25:0								plasma		daily food diaries	LC/MS/MS	12-week parallel		Danish women															3.1 or 25.5 mg AR/day					Kristensen et al. 2012		J. Nutr. 142: 710–716, 2012
Cereals	Whole grain wheat and processed wheat products	rye	C17:0/C21:0								plasma		daily food diaries	LC/MS/MS	12-week parallel		Danish women															3.1 or 25.5 mg AR/day					Kristensen et al. 2012		J. Nutr. 142: 710–716, 2012
Cereals	total whole grain intake	wheat and rye	sum of C17:0, C19:0, C21:0, C23:0 and C25:0								plasma		3-day food record	LC/MS/MS	12-week parallel intervention after an initial 8-week weight loss program		Frensh women																				Kristensen et al. 2017		Nutrients 2017, 9, 55; doi:10.3390/nu9010055
Cereals	total whole grain intake	wheat and rye	sum of C17:0, C19:0, C21:0, C23:0 and C25:0		plant alkylresorcinols						plasma (fasting and non-fasting)		FFQ	GC-MS	case-control nested within EPIC		European colorectal patients and healthy controls											the within- and between- day precisions, expressed as coefficients of variation, were 11% and 22%, respectively									Kyro et al. 2014		JNCI J Natl Cancer Inst (2014) 106(1): djt352
Cereals	total whole grain intake	WG wheat and WG rye	sum of C17:0, C19:0, C21:0, C23:0 and C25:0		plant alkylresorcinols						non-fasting plasma		FFQ	GC-MS	observational study		Danish men				0.32											median (P5–P95) 44 (16- 82) g/day					Kyro et al. 2017		European Journal of Clinical Nutrition (2017) 71, 944–952
Cereals	Whole grain wheat and processed wheat products	WG wheat	sum of C17:0, C19:0, C21:0, C23:0 and C25:0		plant alkylresorcinols			WG rye			non-fasting plasma		FFQ	GC-MS	observational study		Danish men				0.06											median (P5–P95) 3 (0- 13) g/day					Kyro et al. 2017		European Journal of Clinical Nutrition (2017) 71, 944–952
Cereals	Whole grain rye and processed rye products	WG rye	sum of C17:0, C19:0, C21:0, C23:0 and C25:0		plant alkylresorcinols			WG wheat			non-fasting plasma		FFQ	GC-MS	observational study		Danish men				0.37											median (P5–P95) 31 (9- 59) g/day					Kyro et al. 2017		European Journal of Clinical Nutrition (2017) 71, 944–952
Cereals	Whole grain rye and processed rye products	WG rye	C17:0/C21:0		plant alkylresorcinols						non-fasting plasma		FFQ	GC-MS	observational study		Danish men				0.17											median (P5–P95) 31 (9- 59) g/day					Kyro et al. 2017		European Journal of Clinical Nutrition (2017) 71, 944–952
Cereals	total whole grain intake	WG bread	sum of C17:0, C19:0, C21:0, C23:0 and C25:0		plant alkylresorcinols						non-fasting plasma		FFQ	GC-MS	observational study		Danish men				0.32											median (P5–P95) 27 (-8- 114) g products/day					Kyro et al. 2017		European Journal of Clinical Nutrition (2017) 71, 944–952
Cereals	Whole grain rye and processed rye products	rye bread	sum of C17:0, C19:0, C21:0, C23:0 and C25:0		plant alkylresorcinols			WG wheat			non-fasting plasma		FFQ	GC-MS	observational study		Danish men				0.38											median (P5–P95) 85 (22- 169) g products/day					Kyro et al. 2017		European Journal of Clinical Nutrition (2017) 71, 944–952
Cereals	Whole grain rye and processed rye products	rye bread	C17:0/C21:0		plant alkylresorcinols			WG wheat			non-fasting plasma		FFQ	GC-MS	observational study		Danish men				0.2											median (P5–P95) 85 (22- 169) g products/day					Kyro et al. 2017		European Journal of Clinical Nutrition (2017) 71, 944–952
Cereals	total whole grain intake	WG wheat and WG rye	sum of C17:0, C19:0, C21:0, C23:0 and C25:0		plant alkylresorcinols						non-fasting plasma		FFQ	GC-MS	observational study		Danish women				0.23											median (P5–P95) 36 (14- 72) g/day					Kyro et al. 2017		European Journal of Clinical Nutrition (2017) 71, 944–952
Cereals	Whole grain wheat and processed wheat products	WG wheat	sum of C17:0, C19:0, C21:0, C23:0 and C25:0		plant alkylresorcinols			WG rye			non-fasting plasma		FFQ	GC-MS	observational study		Danish women				0.16											median (P5–P95) 4 (0- 12) g/day					Kyro et al. 2017		European Journal of Clinical Nutrition (2017) 71, 944–952
Cereals	Whole grain rye and processed rye products	WG rye	sum of C17:0, C19:0, C21:0, C23:0 and C25:0		plant alkylresorcinols			WG wheat			non-fasting plasma		FFQ	GC-MS	observational study		Danish women				0.21											median (P5–P95) 24 (7- 50) g/day					Kyro et al. 2017		European Journal of Clinical Nutrition (2017) 71, 944–952
Cereals	Whole grain rye and processed rye products	WG rye	C17:0/C21:0		plant alkylresorcinols						non-fasting plasma		FFQ	GC-MS	observational study		Danish men				0.08											median (P5–P95) 24 (7- 50) g/day					Kyro et al. 2017		European Journal of Clinical Nutrition (2017) 71, 944–952
Cereals	total whole grain intake	WG bread	sum of C17:0, C19:0, C21:0, C23:0 and C25:0		plant alkylresorcinols						non-fasting plasma		FFQ	GC-MS	observational study		Danish men				0.15											median (P5–P95) 31 (-6-111) g product/day					Kyro et al. 2017		European Journal of Clinical Nutrition (2017) 71, 944–952
Cereals	Whole grain rye and processed rye products	rye bread	sum of C17:0, C19:0, C21:0, C23:0 and C25:0		plant alkylresorcinols			WG wheat			non-fasting plasma		FFQ	GC-MS	observational study		Danish women				0.29											median (P5–P95) 64 (14-124) g product/day					Kyro et al. 2017		European Journal of Clinical Nutrition (2017) 71, 944–952
Cereals	Whole grain rye and processed rye products	rye bread	C17:0/C21:0		plant alkylresorcinols			WG wheat			non-fasting plasma		FFQ	GC-MS	observational study		Danish women				0.14											median (P5–P95) 64 (14-124) g product/day					Kyro et al. 2017		European Journal of Clinical Nutrition (2017) 71, 944–952
Cereals	Whole grain rye and processed rye products	rye bran flakes	alkylresorcinol homolog C17:0							6.7 ± 0.33	plasma 0-24h		single meal (breakfast)	GC-MS	intervention (postprandial)		Swedish men and women										4.8 ± 0.29					single dose (120 g of rye bran flakes containing 190 mg of total ARs (495 mmol)					Landberg et al. 2006		J. Nutr. 136: 2760–2765, 2006
Cereals	Whole grain rye and processed rye products	rye bran flakes	alkylresorcinol homolog C19:0							6.8 ± 0.37	plasma 0-24h		single meal (breakfast)	GC-MS	intervention (postprandial)		Swedish men and women										4.4 ± 0.29					single dose (120 g of rye bran flakes containing 190 mg of total ARs (495 mmol)					Landberg et al. 2006		J. Nutr. 136: 2760–2765, 2006
Cereals	Whole grain rye and processed rye products	rye bran flakes	alkylresorcinol homolog C21:0							6.6 ± 0.37	plasma 0-24h		single meal (breakfast)	GC-MS	intervention (postprandial)		Swedish men and women										4.7 ± 0.29					single dose (120 g of rye bran flakes containing 190 mg of total ARs (495 mmol)					Landberg et al. 2006		J. Nutr. 136: 2760–2765, 2006
Cereals	Whole grain rye and processed rye products	rye bran flakes	alkylresorcinol homolog C23:0							6.8 ± 0.24	plasma 0-24h		single meal (breakfast)	GC-MS	intervention (postprandial)		Swedish men and women										4.7 ± 0.5					single dose (120 g of rye bran flakes containing 190 mg of total ARs (495 mmol)					Landberg et al. 2006		J. Nutr. 136: 2760–2765, 2006
Cereals	Whole grain rye and processed rye products	rye bran flakes	alkylresorcinol homolog C25:0							6.4 ± 0.33	plasma 0-24h		single meal (breakfast)	GC-MS	intervention (postprandial)		Swedish men and women										5.5 ± 1.14					single dose (120 g of rye bran flakes containing 190 mg of total ARs (495 mmol)					Landberg et al. 2006		J. Nutr. 136: 2760–2765, 2006
Cereals	Whole grain rye and processed rye products	rye bran flakes	sum of C17:0, C19:0, C21:0, C23:0 and C25:0							6.7 ± 0.08	plasma 0-24h		single meal (breakfast)	GC-MS	intervention (postprandial)		Swedish men and women										4.8 ± 0.16					single dose (120 g of rye bran flakes containing 190 mg of total ARs (495 mmol)					Landberg et al. 2006		J. Nutr. 136: 2760–2765, 2006
Cereals	Whole grain rye and processed rye products	rye bran	sum of C17:0, C19:0, C21:0, C23:0 and C25:0								plasma			GC-MS	single meal postprandial study																						Landberg et al. 2006		J. Nutr. 136: 2760–2765, 2006
Cereals	total whole grain intake	wheat and rye soft bread, crisp bread, pasta, rice, and muesli	sum of C17:0, C19:0, C21:0, C23:0 and C25:0								plasma		3-d weighed food records and the diary checklist	GC-MS	2 x 6-week randomized cross-over separated by 6-8-week washout		Swedish men and women															43.1–98.8 mg AR/day					Landberg et al. 2008		Am J Clin Nutr 2008;87:832–8
Cereals	total whole grain intake	wheat and rye soft bread, crisp bread, pasta, rice, and muesli	c17:0/C21:0								plasma		3-d weighed food records and the diary checklist	GC-MS	2 x 6-week randomized cross-over separated by 6-8-week washout		Swedish men and women															43.1–98.8 mg AR/day					Landberg et al. 2008		Am J Clin Nutr 2008;87:832–8
Cereals	Whole grain rye and processed rye products	bread, crisp bread, breakfast cereals, porridge, table spread	sum of C17:0, C19:0, C21:0, C23:0 and C25:0								plasma		4-d weighed food records	GC-MS	2 x 6-week randomized cross-over separated by2-week washout		Swedish men with prostate cancer															566±160 mg AR/day					Landberg et al. 2009		J. Nutr. 139: 975–980, 2009
Cereals	Whole grain rye and processed rye products	bread, crisp bread, breakfast cereals, porridge, table spread	C17:0/C21:0								plasma		4-d weighed food records	GC-MS	2 x 6-week randomized cross-over separated by2-week washout		Swedish men with prostate cancer															566±160 mg AR/day					Landberg et al. 2009		J. Nutr. 139: 975–980, 2009
Cereals	Whole grain rye and processed rye products	rye bran flakes	sum of C17:0, C19:0, C21:0, C23:0 and C25:0				yes			t1/2=4-4.8h	plasma		tick-off list	GC-MS	3 x 1-week randomized, crossover intervention separated by 1-week washout		Swedish men and women															33, 66, or 132 mg total AR/day					Landberg et al. 2009		Am J Clin Nutr 2009;89:290–6
Cereals	Whole grain rye and processed rye products	rye bran flakes	C17:0/C19:0 ratio				yes				plasma		tick-off list	GC-MS	3 x 1-week randomized, crossover intervention separated by 1-week washout		Swedish men and women															33, 66, or 132 mg total AR/day					Landberg et al. 2009		Am J Clin Nutr 2009;89:290–6
Cereals	Whole grain rye and processed rye products	rye bran flakes	3,5-DHBA+3,5-DHppa		AR homologs		yes				plasma		tick-off list	HPLC-CEAD	3 x 1-week randomized, crossover intervention separated by 1-week washout		Swedish men and women															33, 66, or 132 mg total AR/day					Landberg et al. 2009		Am J Clin Nutr 2009;89:290–6
Cereals	Whole grain rye and processed rye products	rye bran flakes	3,5-DHBA/3,5-DHppa ratio				yes				plasma		tick-off list	HPLC-CEAD	3 x 1-week randomized, crossover intervention separated by 1-week washout		Swedish men and women															33, 66, or 132 mg total AR/day					Landberg et al. 2009		Am J Clin Nutr 2009;89:290–6
Cereals	Whole grain rye and processed rye products	rye bread	sum of C17:0, C19:0, C21:0, C23:0 and C25:0				yes				non-fasting		FFQ	GC-MS	observational study		Danish women				0.25							The within- and between-day batch variation determined as the coefficient of variation was <7 and <10%, respectively				Median (IQR) 62.5 (62.5–62.5)					Landberg et al. 2011		European Journal ofClinical Nutrition (2011) 65, 94–101
Cereals	Total whole grain intake	cold breakfast cereals, brown rice, dark bread, popcorn	3,5-DHBA		alkylresorcinol homologs						urine		FFQ	GC-MS	observational study (The Nurses’ Health Study II)		American women				0.25							The AR metabolite within- and between-batch CV were similar for DHBA and DHPPA and total AR metabolite CV were 6.5 and 4.8% for low and 8.6 and 7.9% for high concentration samples, respectively			0.17	mean (95% CI) 15.9 (13.7, 18.4) - 23.0 (20.0, 26.5) g/day					Landberg et al. 2012		J. Nutr. 142: 872–877, 2012
Cereals	Total whole grain intake	cold breakfast cereals, brown rice, dark bread, popcorn	3,5-Dhppa		alkylresorcinol homologs						urine		FFQ	GC-MS	observational study (The Nurses’ Health Study II)		American women				0.45-0.60							The AR metabolite within- and between-batch CV were similar for DHBA and DHPPA and total AR metabolite CV were 6.5 and 4.8% for low and 8.6 and 7.9% for high concentration samples, respectively			0.31	mean (95% CI) 15.9 (13.7, 18.4) - 23.0 (20.0, 26.5) g/day					Landberg et al. 2012		J. Nutr. 142: 872–877, 2012
Cereals	Total whole grain intake	cold breakfast cereals, brown rice, dark bread, popcorn	3,5-DHBA+3,5-DHppa		alkylresorcinol homologs						urine		FFQ	GC-MS	observational study (The Nurses’ Health Study II)		American women				0.41							The AR metabolite within- and between-batch CV were similar for DHBA and DHPPA and total AR metabolite CV were 6.5 and 4.8% for low and 8.6 and 7.9% for high concentration samples, respectively			0.21	mean (95% CI) 15.9 (13.7, 18.4) - 23.0 (20.0, 26.5) g/day					Landberg et al. 2012		J. Nutr. 142: 872–877, 2012
Cereals	total whole grain intake	WG wheat and WG rye	sum of C17:0, C19:0, C21:0, C23:0 and C25:0		plant alkylresorcinols						plasma			GC-MS	observational study (NSHDS)		Swedish men and women											The within- batch coefficients of variation was 6% and the between batch coefficients of variation was 11% for the total AR concentration			0.54 (0.38-0.69)						Landberg et al. 2013		European Journal of Clinical Nutrition (2013) 67, 259–263
Cereals	Whole grain rye and processed rye products	WG rye	C17:0/C21:0		plant alkylresorcinols						plasma			GC-MS	observational study (NSHDS)		Swedish men and women											The within- batch coefficients of variation was 6% and the between batch coefficients of variation was 11% for the total AR concentration			0.45 (0.30-0.64)						Landberg et al. 2013		European Journal of Clinical Nutrition (2013) 67, 259–263
Cereals	total whole grain intake	wheat and rye	3,5-DHBA		AR homologs						urine		web-based 4-d food record (Riksmaten method)	GC-MS	observational study (SCAPIS)		Swedish men and women				0.49	0.18						The within and between coefficients of variation of all AR metabolites have been established during the method validation and were both <10%			0.59 (0.38, 0.77)	44 ± 31 g/day					Landberg et al. 2018		Eur J Clin Nutr. 2018 Oct;72(10):1439-1446
Cereals	total whole grain intake	wheat and rye	3,5-DHppa		AR homologs						urine		web-based 4-d food record (Riksmaten method)	GC-MS	observational study (SCAPIS)		Swedish men and women				0.38	0.13						The within and between coefficients of variation of all AR metabolites have been established during the method validation and were both <10%			0.58 (0.37, 0.76)	44 ± 31 g/day					Landberg et al. 2018		Eur J Clin Nutr. 2018 Oct;72(10):1439-1446
Cereals	total whole grain intake	wheat and rye	3,5-DHCA		AR homologs						urine		web-based 4-d food record (Riksmaten method)	GC-MS	observational study (SCAPIS)		Swedish men and women				0.49	0.18						The within and between coefficients of variation of all AR metabolites have been established during the method validation and were both <10%			0.49 (0.27, 0.71)	44 ± 31 g/day					Landberg et al. 2018		Eur J Clin Nutr. 2018 Oct;72(10):1439-1446
Cereals	total whole grain intake	wheat and rye	3,5-3,5-DHBA-gly		AR homologs						urine		web-based 4-d food record (Riksmaten method)	GC-MS	observational study (SCAPIS)		Swedish men and women				0.42	0.27						The within and between coefficients of variation of all AR metabolites have been established during the method validation and were both <10%			0.54 (0.32, 0.74)	44 ± 31 g/day					Landberg et al. 2018		Eur J Clin Nutr. 2018 Oct;72(10):1439-1446
Cereals	total whole grain intake	wheat and rye	3,5-DHPPTA		AR homologs						urine		web-based 4-d food record (Riksmaten method)	GC-MS	observational study (SCAPIS)		Swedish men and women					0.06						The within and between coefficients of variation of all AR metabolites have been established during the method validation and were both <10%			0.65 (0.44, 0.81)	44 ± 31 g/day					Landberg et al. 2018		Eur J Clin Nutr. 2018 Oct;72(10):1439-1446
Cereals	Whole grain rye and processed rye products	bread	ferulic acid		?						urine		1-d food records	GC-MS	randomized, cross-over design (postprandial)		Finnish men and women																				Lappi et al. 2013		Food and Function 2013, 4 (6):972-981
Cereals	Whole grain rye and processed rye products	bread	sinapic acid		?						urine		1-d food records	GC-MS	randomized, cross-over design (postprandial)		Finnish men and women																				Lappi et al. 2013		Food and Function 2013, 4 (6):972-981
Cereals	total whole grain intake	wheat and rye bread	sum of C17:0, C19:0, C21:0, C23:0 and C25:0								plasma		.	GC-MS	2-week parallel intervention		Finnish adults																				Linko et al. 2005		British Journal of Nutrition (2005), 93, 11–13
Cereals	total whole grain intake	wheat and rye bread	sum of C17:0, C19:0, C21:0, C23:0 and C25:0								erythrocytes		.	GC-MS	2-week parallel intervention		Finnish adults																				Linko et al. 2005		British Journal of Nutrition (2005), 93, 11–13
Cereals	Whole grain rye and processed rye products	bread	sum of C17:0, C19:0, C21:0, C23:0 and C25:0								plasma		4 and 7-d records	GC-MS	2 x 8-week randomized cross-over separated by 8-week washout		Finish women																				Linko et al. 2005		J. Nutr. 135: 580–583, 2005
Cereals	Whole grain rye and processed rye products	WG rye crisp bread	sum of C17:0, C19:0, C21:0, C23:0 and C25:0				yes				plasma			GC-MS	2 x 1-week randomized crossover study separated by 1-week washout and 1-week pre-treatment		Finish men and women																				Linko-Parvinen et al. 2007		J. Nutr. 137: 1137–1142, 2007
Cereals	Whole grain rye and processed rye products	WG rye crisp bread	sum of C17:0, C19:0, C21:0, C23:0 and C25:0				yes				erythrocytes			GC-MS	2 x 1-week randomized crossover study separated by 1-week washout and 1-week pre-treatment		Finish men and women																				Linko-Parvinen et al. 2007		J. Nutr. 137: 1137–1142, 2007
Cereals	Whole grain rye and processed rye products	WG rye crisp bread	sum of C17:0, C19:0, C21:0, C23:0 and C25:0				yes				VLDL			GC-MS	2 x 1-week randomized crossover study separated by 1-week washout and 1-week pre-treatment		Finish men and women																				Linko-Parvinen et al. 2007		J. Nutr. 137: 1137–1142, 2007
Cereals	Whole grain rye and processed rye products	WG rye crisp bread	sum of C17:0, C19:0, C21:0, C23:0 and C25:0				yes				LDL			GC-MS	2 x 1-week randomized crossover study separated by 1-week washout and 1-week pre-treatment		Finish men and women																				Linko-Parvinen et al. 2007		J. Nutr. 137: 1137–1142, 2007
Cereals	Whole grain rye and processed rye products	WG rye crisp bread	sum of C17:0, C19:0, C21:0, C23:0 and C25:0				yes				HDL			GC-MS	2 x 1-week randomized crossover study separated by 1-week washout and 1-week pre-treatment		Finish men and women																				Linko-Parvinen et al. 2007		J. Nutr. 137: 1137–1142, 2007
Cereals	Whole grain rye and processed rye products	WG rye crisp bread	enterolactone		plant lignans	yes					serum			time-resolved fluoroimmunoassa	2 x 1-week randomized crossover study separated by 1-week washout and 1-week pre-treatment		Finish men and women																				Linko-Parvinen et al. 2007		J. Nutr. 137: 1137–1142, 2007
Cereals	Whole grain wheat and processed wheat products	WG wheat crisp bread	sum of C17:0, C19:0, C21:0, C23:0 and C25:0				yes				plasma			GC-MS	2 x 1-week randomized crossover study separated by 1-week washout and 1-week pre-treatment		Finnish men and women																				Linko-Parvinen et al. 2007		J. Nutr. 137: 1137–1142, 2007
Cereals	Whole grain wheat and processed wheat products	WG wheat crisp bread	sum of C17:0, C19:0, C21:0, C23:0 and C25:0				yes				erythrocytes			GC-MS	2 x 1-week randomized crossover study separated by 1-week washout and 1-week pre-treatment		Finnish men and women																				Linko-Parvinen et al. 2007		J. Nutr. 137: 1137–1142, 2007
Cereals	Whole grain wheat and processed wheat products	WG wheat crisp bread	sum of C17:0, C19:0, C21:0, C23:0 and C25:0				yes				VLDL			GC-MS	2 x 1-week randomized crossover study separated by 1-week washout and 1-week pre-treatment		Finnish men and women																				Linko-Parvinen et al. 2007		J. Nutr. 137: 1137–1142, 2007
Cereals	Whole grain wheat and processed wheat products	WG wheat crisp bread	sum of C17:0, C19:0, C21:0, C23:0 and C25:0				yes				LDL			GC-MS	2 x 1-week randomized crossover study separated by 1-week washout and 1-week pre-treatment		Finnish men and women																				Linko-Parvinen et al. 2007		J. Nutr. 137: 1137–1142, 2007
Cereals	Whole grain wheat and processed wheat products	WG wheat crisp bread	sum of C17:0, C19:0, C21:0, C23:0 and C25:0				yes				HDL			GC-MS	2 x 1-week randomized crossover study separated by 1-week washout and 1-week pre-treatment		Finnish men and women																				Linko-Parvinen et al. 2007		J. Nutr. 137: 1137–1142, 2007
Cereals	Whole grain wheat and processed wheat products	WG wheat crisp bread	enterolactone		plant lignans	yes					serum			time-resolved fluoroimmunoassa	2 x 1-week randomized crossover study separated by 1-week washout and 1-week pre-treatment		Finnish men and women																				Linko-Parvinen et al. 2007		J. Nutr. 137: 1137–1142, 2007
Cereals	Total whole grain intake	WG wheat-rich foods	sum of C17:0, C19:0, C21:0, C23:0 and C25:0		plant alkylresorcinols		yes				plasma		FFQ	LC-MS	observational study		American men and women				0.31											14 g/day (median)					Ma et al. 2012		J. Nutr. 142: 1859–1864, 2012
Cereals	Total whole grain intake	WG without added bran	sum of C17:0, C19:0, C21:0, C23:0 and C25:0		plant alkylresorcinols		yes				plasma		FFQ	LC-MS	observational study		American men and women				0.11											14 g/day (median)					Ma et al. 2012		J. Nutr. 142: 1859–1864, 2012
Cereals	Total whole grain intake	WG with added bran	sum of C17:0, C19:0, C21:0, C23:0 and C25:0		plant alkylresorcinols		yes				plasma		FFQ	LC-MS	observational study		American men and women				0.18											14 g/day (median)					Ma et al. 2012		J. Nutr. 142: 1859–1864, 2012
Cereals	Total whole grain intake	Total bran	sum of C17:0, C19:0, C21:0, C23:0 and C25:0		plant alkylresorcinols		yes				plasma		FFQ	LC-MS	observational study		American men and women				0.27											14 g/day (median)					Ma et al. 2012		J. Nutr. 142: 1859–1864, 2012
Cereals	total whole grain intake	wheat and rye	sum of C17:0, C19:0, C21:0, C23:0 and C25:0		plant alkylresorcinols						plasma		4-day weighed food records	GC-MS	secondary analysis of the SYSDIET intervention trial		Finish, Swedish, Danich and Icelandic men and women																				Magnusdottir et al. 2014		European Journal of Clinical Nutrition (2014) 68, 453–458
Cereals	Whole grain rye and processed rye products	rye	C17:0/C21:0		plant alkylresorcinols						plasma		4-day weighed food records	GC-MS	secondary analysis of the SYSDIET intervention trial		Finish, Swedish, Danich and Icelandic men and women																				Magnusdottir et al. 2014		European Journal of Clinical Nutrition (2014) 68, 453–458
Cereals	total whole grain intake	wheat and rye	sum of C17:0, C19:0, C21:0, C23:0 and C25:0		plant alkylresorcinols						plasma		4-day weighed food records	GC-MS	secondary analysis of the SYSDIET intervention trial		Finish, Swedish, Danich and Icelandic men and women																				Magnusdottir et al. 2014		PLoS ONE 9(10): e110827
Cereals	Whole grain rye and processed rye products	rye	C17:0/C21:0		plant alkylresorcinols						plasma		4-day weighed food records	GC-MS	secondary analysis of the SYSDIET intervention trial		Finish, Swedish, Danich and Icelandic men and women																				Magnusdottir et al. 2014		PLoS ONE 9(10): e110827
Cereals	Whole grain rye and processed rye products		3,5-DHBA		AR homologs						24h urine		3-d weighted food records	GC-MS	observational study		Swedish men and women				0.71											median (IQR) 24.0 (10.8, 43.8) g/day					Marklund et al. 2012		J. Nutr. 142: 1479–1486, 2012
Cereals	Whole grain wheat and processed wheat products		3,5-DHBA		AR homologs						24h urine		3-d weighted food records	GC-MS	observational study		Swedish men and women				0.48											median (IQR) 13.2 (4.37, 26.9) g/day					Marklund et al. 2012		J. Nutr. 142: 1479–1486, 2012
Cereals	total whole grain intake	WG wheat and WG rye	3,5-DHBA		AR homologs						24h urine		3-d weighted food records	GC-MS	observational study		Swedish men and women				0.68																Marklund et al. 2012		J. Nutr. 142: 1479–1486, 2012
Cereals	Whole grain rye and processed rye products		3,5-DHppa		AR homologs						24h urine		3-d weighted food records	GC-MS	observational study		Swedish men and women				0.71											median (IQR) 24.0 (10.8, 43.8) g/day					Marklund et al. 2012		J. Nutr. 142: 1479–1486, 2012
Cereals	Whole grain wheat and processed wheat products		3,5-DHppa		AR homologs						24h urine		3-d weighted food records	GC-MS	observational study		Swedish men and women				0.37											median (IQR) 13.2 (4.37, 26.9) g/day					Marklund et al. 2012		J. Nutr. 142: 1479–1486, 2012
Cereals	total whole grain intake	WG wheat and WG rye	3,5-DHppa		AR homologs						24h urine		3-d weighted food records	GC-MS	observational study		Swedish men and women				0.68																Marklund et al. 2012		J. Nutr. 142: 1479–1486, 2012
Cereals	Whole grain rye and processed rye products		3,5-Dhppa+3,5-DHPPA		AR homologs						24h urine		3-d weighted food records	GC-MS	observational study		Swedish men and women				0.73											median (IQR) 24.0 (10.8, 43.8) g/day					Marklund et al. 2012		J. Nutr. 142: 1479–1486, 2012
Cereals	Whole grain wheat and processed wheat products		3,5-Dhppa+3,5-DHPPA		AR homologs						24h urine		3-d weighted food records	GC-MS	observational study		Swedish men and women				0.39											median (IQR) 13.2 (4.37, 26.9) g/day					Marklund et al. 2012		J. Nutr. 142: 1479–1486, 2012
Cereals	total whole grain intake	WG wheat and WG rye	3,5-Dhppa+3,5-DHPPA		AR homologs						24h urine		3-d weighted food records	GC-MS	observational study		Swedish men and women				0.68																Marklund et al. 2012		J. Nutr. 142: 1479–1486, 2012
Cereals	total whole grain intake		3,5-Dhppa		AR homologs						24h urine		3-d weighted food records	GC-MS	observational study		Swedish men and women				0.54											median (IQR) 72 (40,95) g/day					Marklund et al. 2012		J. Nutr. 142: 1479–1486, 2012
Cereals	total whole grain intake		3,5-DHPPA		AR homologs						24h urine		3-d weighted food records	GC-MS	observational study		Swedish men and women				0.51											median (IQR) 72 (40,95) g/day					Marklund et al. 2012		J. Nutr. 142: 1479–1486, 2012
Cereals	total whole grain intake		3,5-Dhppa+3,5-DHPPA		AR homologs						24h urine		3-d weighted food records	GC-MS	observational study		Swedish men and women				0.54											median (IQR) 72 (40,95) g/day					Marklund et al. 2012		J. Nutr. 142: 1479–1486, 2012
Cereals	total whole grain intake		3,5-DHBA		AR homologs						urine		3-d weighed food record	GC-MS	observational study		Swedish men and women				0.5							Within- and between-batch CV of both metabolites was <8% and ≤11 %, respectively			0.32	70±52 g/day					Marklund et al. 2013		British Journal of Nutrition (2013), 109, 129–136
Cereals	total whole grain intake		3,5-DHppa		AR homologs						urine		3-d weighed food record	GC-MS	observational study		Swedish men and women				0.5							Within- and between-batch CV of both metabolites was <8% and ≤11 %, respectively			0.37	70±52 g/day					Marklund et al. 2013		British Journal of Nutrition (2013), 109, 129–136
Cereals	total whole grain intake		3,5-DHBA+3,5-DHppa		AR homologs						urine		3-d weighed food record	GC-MS	observational study		Swedish men and women				0.39							Within- and between-batch CV of both metabolites was <8% and ≤11 %, respectively			0.36	70±52 g/day					Marklund et al. 2013		British Journal of Nutrition (2013), 109, 129–136
Cereals	total whole grain intake	wheat and rye	3,5-DHBA		AR homologs						urine		3-d weighed food record	GC-MS	observational study		Swedish men and women				0.53							Within- and between-batch CV of both metabolites was <8% and ≤11 %, respectively			0.32	45±34g/day					Marklund et al. 2013		British Journal of Nutrition (2013), 109, 129–136
Cereals	total whole grain intake	wheat and rye	3,5-DHppa		AR homologs						urine		3-d weighed food record	GC-MS	observational study		Swedish men and women				0.47							Within- and between-batch CV of both metabolites was <8% and ≤11 %, respectively			0.37	45±34g/day					Marklund et al. 2013		British Journal of Nutrition (2013), 109, 129–136
Cereals	total whole grain intake	wheat and rye	3,5-DHBA+3,5-DHppa		AR homologs						urine		3-d weighed food record	GC-MS	observational study		Swedish men and women				0.52							Within- and between-batch CV of both metabolites was <8% and ≤11 %, respectively			0.36	45±34g/day					Marklund et al. 2013		British Journal of Nutrition (2013), 109, 129–136
Cereals	Whole grain rye and processed rye products		3,5-DHBA		AR homologs						urine		3-d weighed food record	GC-MS	observational study		Swedish men and women				0.59							Within- and between-batch CV of both metabolites was <8% and ≤11 %, respectively			0.32	29±29g/day					Marklund et al. 2013		British Journal of Nutrition (2013), 109, 129–136
Cereals	Whole grain rye and processed rye products		3,5-DHppa		AR homologs						urine		3-d weighed food record	GC-MS	observational study		Swedish men and women				0.6							Within- and between-batch CV of both metabolites was <8% and ≤11 %, respectively			0.37	29±29g/day					Marklund et al. 2013		British Journal of Nutrition (2013), 109, 129–136
Cereals	Whole grain rye and processed rye products		3,5-DHBA+3,5-DHppa		AR homologs						urine		3-d weighed food record	GC-MS	observational study		Swedish men and women				0.63							Within- and between-batch CV of both metabolites was <8% and ≤11 %, respectively			0.36	29±29g/day					Marklund et al. 2013		British Journal of Nutrition (2013), 109, 129–136
Cereals	Whole grain wheat and processed wheat products		3,5-DHBA		AR homologs						urine		3-d weighed food record	GC-MS	observational study		Swedish men and women				0.01							Within- and between-batch CV of both metabolites was <8% and ≤11 %, respectively			0.32	17±19g/day					Marklund et al. 2013		British Journal of Nutrition (2013), 109, 129–136
Cereals	Whole grain wheat and processed wheat products		3,5-DHppa		AR homologs						urine		3-d weighed food record	GC-MS	observational study		Swedish men and women				-0.05							Within- and between-batch CV of both metabolites was <8% and ≤11 %, respectively			0.37	17±19g/day					Marklund et al. 2013		British Journal of Nutrition (2013), 109, 129–136
Cereals	Whole grain wheat and processed wheat products		3,5-DHBA+3,5-DHppa		AR homologs						urine		3-d weighed food record	GC-MS	observational study		Swedish men and women				-0.02							Within- and between-batch CV of both metabolites was <8% and ≤11 %, respectively			0.36	17±19g/day					Marklund et al. 2013		British Journal of Nutrition (2013), 109, 129–136
Cereals	total whole grain intake		3,5-DHBA		AR homologs						24h urine		3-d weighed food record	GC-MS	observational study		Swedish men and women				0.54							Within- and between-batch CV of both metabolites was <8% and ≤11 %, respectively			0.46	70±52 g/day					Marklund et al. 2013		British Journal of Nutrition (2013), 109, 129–136
Cereals	total whole grain intake		3,5-DHppa		AR homologs						24h urine		3-d weighed food record	GC-MS	observational study		Swedish men and women				0.44							Within- and between-batch CV of both metabolites was <8% and ≤11 %, respectively			0.51	70±52 g/day					Marklund et al. 2013		British Journal of Nutrition (2013), 109, 129–136
Cereals	total whole grain intake		3,5-DHBA+3,5-DHppa		AR homologs						24h urine		3-d weighed food record	GC-MS	observational study		Swedish men and women				0.47							Within- and between-batch CV of both metabolites was <8% and ≤11 %, respectively			0.48	70±52 g/day					Marklund et al. 2013		British Journal of Nutrition (2013), 109, 129–136
Cereals	total whole grain intake	wheat and rye	3,5-DHBA		AR homologs						24h urine		3-d weighed food record	GC-MS	observational study		Swedish men and women				0.67							Within- and between-batch CV of both metabolites was <8% and ≤11 %, respectively			0.46	45±34g/day					Marklund et al. 2013		British Journal of Nutrition (2013), 109, 129–136
Cereals	total whole grain intake	wheat and rye	3,5-DHppa		AR homologs						24h urine		3-d weighed food record	GC-MS	observational study		Swedish men and women				0.57							Within- and between-batch CV of both metabolites was <8% and ≤11 %, respectively			0.51	45±34g/day					Marklund et al. 2013		British Journal of Nutrition (2013), 109, 129–136
Cereals	total whole grain intake	wheat and rye	3,5-DHBA+3,5-DHppa		AR homologs						24h urine		3-d weighed food record	GC-MS	observational study		Swedish men and women				0.61							Within- and between-batch CV of both metabolites was <8% and ≤11 %, respectively			0.48	45±34g/day					Marklund et al. 2013		British Journal of Nutrition (2013), 109, 129–136
Cereals	Whole grain rye and processed rye products		3,5-DHBA		AR homologs						24h urine		3-d weighed food record	GC-MS	observational study		Swedish men and women				0.7							Within- and between-batch CV of both metabolites was <8% and ≤11 %, respectively			0.46	29±29g/day					Marklund et al. 2013		British Journal of Nutrition (2013), 109, 129–136
Cereals	Whole grain rye and processed rye products		3,5-DHppa		AR homologs						24h urine		3-d weighed food record	GC-MS	observational study		Swedish men and women				0.68							Within- and between-batch CV of both metabolites was <8% and ≤11 %, respectively			0.51	29±29g/day					Marklund et al. 2013		British Journal of Nutrition (2013), 109, 129–136
Cereals	Whole grain rye and processed rye products		3,5-DHBA+3,5-DHppa		AR homologs						24h urine		3-d weighed food record	GC-MS	observational study		Swedish men and women				0.7							Within- and between-batch CV of both metabolites was <8% and ≤11 %, respectively			0.48	29±29g/day					Marklund et al. 2013		British Journal of Nutrition (2013), 109, 129–136
Cereals	Whole grain wheat and processed wheat products		3,5-DHBA		AR homologs						24h urine		3-d weighed food record	GC-MS	observational study		Swedish men and women				0.19							Within- and between-batch CV of both metabolites was <8% and ≤11 %, respectively			0.46	17±19g/day					Marklund et al. 2013		British Journal of Nutrition (2013), 109, 129–136
Cereals	Whole grain wheat and processed wheat products		3,5-DHppa		AR homologs						24h urine		3-d weighed food record	GC-MS	observational study		Swedish men and women				0.08							Within- and between-batch CV of both metabolites was <8% and ≤11 %, respectively			0.51	17±19g/day					Marklund et al. 2013		British Journal of Nutrition (2013), 109, 129–136
Cereals	Whole grain wheat and processed wheat products		3,5-DHBA+3,5-DHppa		AR homologs						24h urine		3-d weighed food record	GC-MS	observational study		Swedish men and women				0.09							Within- and between-batch CV of both metabolites was <8% and ≤11 %, respectively			0.48	17±19g/day					Marklund et al. 2013		British Journal of Nutrition (2013), 109, 129–136
Cereals	total whole grain intake	wheat and rye	enterolactone		plant lignans	yes					plasma		3-d weighed-food records		3 x 4-week randomized, crossover intervention		Men age 40–65 y																				McIntosh et al. 2003		Am J Clin Nutr 2003;77:967–74
Cereals	total whole grain intake	bran	sum of C17:0, C19:0, C21:0, C23:0 and C25:0		plant alkylresorcinols						plasma		FFQ	GC-MS	observational study (in Estrogen Replacement and Atherosclerosis trial)		American women with coronary stenosis				0.15							Intra- and inter-assay CV were <15 % for total AR				1.3±0.1 g/day					McKeown et al.2016		Public Health Nutrition 19 (supplement 2):326-331
Cereals	total whole grain intake	cooked and cold breakfast cereals, dark bread, brown rice, popcorn and other grains (e.g. bulgur, kasha and couscous)	sum of C17:0, C19:0, C21:0, C23:0 and C25:0		plant alkylresorcinols						plasma		FFQ	GC-MS	observational study (in Estrogen Replacement and Atherosclerosis trial)		American women with coronary stenosis				0.35							Intra- and inter-assay CV were <15 % for total AR				9.6±0.6 serving/day					McKeown et al.2016		Public Health Nutrition 19 (supplement 2):326-331
Cereals	Total whole grain intake	wheat products	sum of C19:0, C21:0, C23:0				yes				plasma		3-d food records	GC-MS	2×1-week randomized cross-overwith 2 wk washout		American men and women																				McKeown t al. 2016		Eur J Nutr 2016, 55 (3): 1235-1244
Cereals	Total whole grain intake	wheat products	3,5-DHBA		AR homologs						urine		3-d food records	HPLC-CEAD	2×1-week randomized cross-overwith 2 wk washout		American men and women																				McKeown t al. 2016		Eur J Nutr 2016, 55 (3): 1235-1244
Cereals	Total whole grain intake	wheat products	3,5-DHppa		AR homologs						urine		3-d food records	HPLC-CEAD	2×1-week randomized cross-overwith 2 wk washout		American men and women																				McKeown t al. 2016		Eur J Nutr 2016, 55 (3): 1235-1244
Cereals	Total whole grain intake	wheat products	3,5-DHBA+3,5-DHppa		AR homologs						urine		3-d food records	HPLC-CEAD	2×1-week randomized cross-overwith 2 wk washout		American men and women																				McKeown t al. 2016		Eur J Nutr 2016, 55 (3): 1235-1244
Cereals	Total whole grain intake	wheat products	3,5-DHppa/3,5-DHBA ratio		AR homologs						urine		3-d food records	HPLC-CEAD	2×1-week randomized cross-overwith 2 wk washout		American men and women																				McKeown t al. 2016		Eur J Nutr 2016, 55 (3): 1235-1244
Cereals	Whole grain rye and processed rye products	rye bread	3,5-DHBA		AR homologs						12h daily urine		3-d food record	HPLC-CEAD	observational study		Latvian prostate cancer pateins				0.417											125.6 ±79.4 g/day					Meija et al. 2015		Nutrition and Cancer, 67:2, 258-265
Cereals	Whole grain rye and processed rye products	rye bread	3,5-DHBA		AR homologs						12h overnight urine		3-d food record	HPLC-CEAD	observational study		Latvian prostate cancer pateins				0.463											125.6 ±79.4 g/day					Meija et al. 2015		Nutrition and Cancer, 67:2, 258-265
Cereals	Whole grain rye and processed rye products	rye bread	3,5-DHBA		AR homologs						24 h urine		3-d food record	HPLC-CEAD	observational study		Latvian prostate cancer pateins				0.474											125.6 ±79.4 g/day					Meija et al. 2015		Nutrition and Cancer, 67:2, 258-265
Cereals	Whole grain rye and processed rye products	rye bread	3,5-DHppa		AR homologs						12h daily urine		3-d food record	HPLC-CEAD	observational study		Latvian prostate cancer pateins				0.375											125.6 ±79.4 g/day					Meija et al. 2015		Nutrition and Cancer, 67:2, 258-265
Cereals	Whole grain rye and processed rye products	rye bread	3,5-DHppa		AR homologs						12h overnight urine		3-d food record	HPLC-CEAD	observational study		Latvian prostate cancer pateins				0.556											125.6 ±79.4 g/day					Meija et al. 2015		Nutrition and Cancer, 67:2, 258-265
Cereals	Whole grain rye and processed rye products	rye bread	3,5-DHppa		AR homologs						24 h urine		3-d food record	HPLC-CEAD	observational study		Latvian prostate cancer pateins				0.476											125.6 ±79.4 g/day					Meija et al. 2015		Nutrition and Cancer, 67:2, 258-265
Cereals	Whole grain rye and processed rye products	rye bread	3,5-DHppa		AR homologs						plasma		3-d food record	HPLC-CEAD	observational study		Latvian prostate cancer pateins				0.528											125.6 ±79.4 g/day					Meija et al. 2015		Nutrition and Cancer, 67:2, 258-265
Cereals	Whole grain rye and processed rye products	rye bread	3,5-DHBA		AR homologs						12h daily urine		3-d food record	HPLC-CEAD	observational study		Latvian healthy men (controls for prostate cancer)				0.231											104.6 ±65.1 g/day					Meija et al. 2015		Nutrition and Cancer, 67:2, 258-265
Cereals	Whole grain rye and processed rye products	rye bread	3,5-DHBA		AR homologs						12h overnight urine		3-d food record	HPLC-CEAD	observational study		Latvian healthy men (controls for prostate cancer)				0.224											104.6 ±65.1 g/day					Meija et al. 2015		Nutrition and Cancer, 67:2, 258-265
Cereals	Whole grain rye and processed rye products	rye bread	3,5-DHBA		AR homologs						24 h urine		3-d food record	HPLC-CEAD	observational study		Latvian healthy men (controls for prostate cancer)				0.282											104.6 ±65.1 g/day					Meija et al. 2015		Nutrition and Cancer, 67:2, 258-265
Cereals	Whole grain rye and processed rye products	rye bread	3,5-DHppa		AR homologs						12h daily urine		3-d food record	HPLC-CEAD	observational study		Latvian healthy men (controls for prostate cancer)				0.247											104.6 ±65.1 g/day					Meija et al. 2015		Nutrition and Cancer, 67:2, 258-265
Cereals	Whole grain rye and processed rye products	rye bread	3,5-DHppa		AR homologs						12h overnight urine		3-d food record	HPLC-CEAD	observational study		Latvian healthy men (controls for prostate cancer)				0.27											104.6 ±65.1 g/day					Meija et al. 2015		Nutrition and Cancer, 67:2, 258-265
Cereals	Whole grain rye and processed rye products	rye bread	3,5-DHppa		AR homologs						24 h urine		3-d food record	HPLC-CEAD	observational study		Latvian healthy men (controls for prostate cancer)				0.285											104.6 ±65.1 g/day					Meija et al. 2015		Nutrition and Cancer, 67:2, 258-265
Cereals	Whole grain rye and processed rye products	rye bread	3,5-DHppa		AR homologs						plasma		3-d food record	HPLC-CEAD	observational study		Latvian healthy men (controls for prostate cancer)				0.151											104.6 ±65.1 g/day					Meija et al. 2015		Nutrition and Cancer, 67:2, 258-265
Cereals	total whole grain intake		sum of C17:0, C19:0, C21:0, C23:0 and C25:0		plant alkylresorcinols						plasma			GC-MS	observational study (in EPIC-Potsdam)		German men and women											Both within- and between-day variations, determined as the coefficient of variation, were o10% for total AR and 8–16% for the individual AR homologues			0.42						Montonen et al. 2010		European Journal of Clinical Nutrition (2010) 64, 698–703
Cereals	total whole grain intake		3,5-DHBA		AR homologs						plasma			GC-MS	observational study (in EPIC-Potsdam)		German men and women											The within-day coefficient of variation for two quality control samples included in every batch was from 5% to 6% for DHBA and 6% to 8% for DHPPA, respectively. Between- day CVs were from 11% to 13% and from 4% to 6%, respectively			0.32						Montonen et al. 2012		European Journal of Clinical Nutrition (2012) 66, 968–970
Cereals	total whole grain intake		3,5-DHppa		AR homologs						plasma			GC-MS	observational study (in EPIC-Potsdam)		German men and women											The within-day coefficient of variation for two quality control samples included in every batch was from 5% to 6% for DHBA and 6% to 8% for DHPPA, respectively. Between- day CVs were from 11% to 13% and from 4% to 6%, respectively			0.37						Montonen et al. 2012		European Journal of Clinical Nutrition (2012) 66, 968–970
Cereals	total whole grain intake		3,5-DHBA+3,5-DHppa		AR homologs						plasma			GC-MS	observational study (in EPIC-Potsdam)		German men and women											The within-day coefficient of variation for two quality control samples included in every batch was from 5% to 6% for DHBA and 6% to 8% for DHPPA, respectively. Between- day CVs were from 11% to 13% and from 4% to 6%, respectively			0.34						Montonen et al. 2012		European Journal of Clinical Nutrition (2012) 66, 968–970
Cereals	total whole grain intake	wheat and rye	sum of C17:0, C19:0, C21:0, C23:0 and C25:0		plant alkylresorcinols						non-fasting plasma			GC-MS	observational study		Danish women with endometrial cancer and healthy controls											The within-day and between-day variations determined as the coefficient of variation were less than 7 and less than 10%, respectively									Olsen et al. 2010		European Journal of Cancer Prevention 2010, 19 (1):73-77
Cereals	total whole grain intake	wheat and rye	sum of C17:0, C19:0, C21:0, C23:0 and C25:0								plasma		4-day precoded dietary registration	GC-MS	2 x 8-week randomized cross-over separated by 6-week washout		Danish men and women															68±45 g/day					Roager, Vogt et al. 2019		Gut 2019, 68(1): 83-93
Cereals	Whole grain wheat and processed wheat products	WG wheat	sum of C17:0, C19:0, C21:0, C23:0 and C25:0		plant alkylresorcinols		yes				plasma		FFQ	GC-MS	observational study		Swiss men and women				0.37																Ross et al. 2009		British Journal of Nutrition (2009), 102, 1547–1551
Cereals	Whole grain wheat and processed wheat products	WG wheat	sum of C17:0, C19:0, C21:0, C23:0 and C25:0		plant alkylresorcinols		yes				plasma		3-d weighed food record	GC-MS	observational study		Swiss men and women				0.47																Ross et al. 2009		British Journal of Nutrition (2009), 102, 1547–1551
Cereals	Total whole grain intake		sum of C17:0, C19:0, C21:0, C23:0 and C25:0		plant alkylresorcinols		yes				plasma		FFQ	GC-MS	observational study		Swiss men and women				0.54											28±25 g/day					Ross et al. 2009		British Journal of Nutrition (2009), 102, 1547–1551
Cereals	Total whole grain intake		sum of C17:0, C19:0, C21:0, C23:0 and C25:0		plant alkylresorcinols		yes				plasma		3-d weighed-food records	GC-MS	observational study		Swiss men and women				0.57											26±22 g/day					Ross et al. 2009		British Journal of Nutrition (2009), 102, 1547–1551
Cereals	Total whole grain intake		sum of C17:0, C19:0, C21:0, C23:0 and C25:0								plasma		food diaries AND Any food, including bread, remain- ing from the intervention diet was weighed and recorded to determine exact food intake. Beverages, extra food and remaining study foods were used for the quantification of overall nutrient intake during the study	GC-MS	2 x 2-week randomized cross-over separated by 5-7-week washout		Swiss men and women																				Ross et al. 2011		British Journal of Nutrition (2011), 105, 1492–1502
Cereals	Total whole grain intake		betaine								plasma		food diaries AND Any food, including bread, remain- ing from the intervention diet was weighed and recorded to determine exact food intake. Beverages, extra food and remaining study foods were used for the quantification of overall nutrient intake during the study	LC/MS/MS	2 x 2-week randomized cross-over separated by 5-7-week washout		Swiss men and women																				Ross et al. 2011		British Journal of Nutrition (2011), 105, 1492–1502
Cereals	Total whole grain intake	whole-wheat bread, WG breakfast cereal, whole wheat pasta, wheat breakfast biscuits,	sum of C17:0, C19:0, C21:0, C23:0 and C25:0				yes	multigrain cereal, porridge oats, brown basmati rice, oat snack bar, WG chips (WG corn, wheat and oats)			plasma		FFQ	GC-MS	16-week randomized parallel		British men and women from WHOLEheart				0.35-0.36							Intra- and interbatch CVs for total ARs were ,15% and ,17% on the basis of reference plasma samples			0.48	<30- 120 g/d					Ross et al. 2012		Am J Clin Nutr 2012;95:204–11
Cereals	Total whole grain intake	Wholemeal bread, ethnic breads (e.g., chapati, paratha, puri) Breakfast cereal with whole grain wheat flour Cereal drink (with whole wheat flakes and rice) Whole grain wheat biscuits/cookies, Uppuma (thick porridge made of whole grain wheat), Oats and oats products (biscuits, cookies, muesli bar), Corn and corn products (sweetcorn cream style, corn chips), brown rice, WG corn breakfast cereal, ba…	sum of C17:0, C19:0, C21:0, C23:0 and C25:0		plant alkylresorcinols		yes				plasma		24-h diet recalls	LC/MS/MS	observational (GUSTO)		Pregnant women in Singapoore				0.26							Intra-batch repeatability for each control plasma sample was <10% and inter-batch repeatability <15%				23.6 (IQR 14.6, 44.2) g/day					Ross et al. 2015		Asia Pac J Clin Nutr 2015;24(4):674-682
Cereals	Whole grain wheat and processed wheat products	Wholemeal bread, ethnic breads (e.g., chapati, paratha, puri) Breakfast cereal with whole grain wheat flour Cereal drink (with whole wheat flakes and rice) Whole grain wheat biscuits/cookies, Uppuma (thick porridge made of whole grain wheat)	sum of C17:0, C19:0, C21:0, C23:0 and C25:0		plant alkylresorcinols		yes				plasma		24-h diet recalls	LC/MS/MS	observational (GUSTO)		Pregnant women in Singapoore				0.35							Intra-batch repeatability for each control plasma sample was <10% and inter-batch repeatability <15%				18.1 (IQR 9.4, 35.9) g/day					Ross et al. 2015		Asia Pac J Clin Nutr 2015;24(4):674-682
Cereals	Quinoa	quinoa	even-numbered alkylresorcinols (C20:0, C22:0, C24:0 and C26:0)				yes				plasma		single meal (dinner 12 before blood withdrawal)	LC/MS/MS	exploratory test		one men in Sweden															100 g (uncooked weight) of white quinoa					Ross et al. 2017		Food Chemistry 220 (2017) 344–351 Contents
Cereals	Whole grain oats and processed oat products	oat bran	oat derived phenolics: Ferulic acid, p-coumaric acid, Dihydroferulic acid, Isovanillic acid, Syringic acid, 2,4-dihydroxybenzoic acid, 2,5-dihydroxybenzoic acid, Vanillic acid, 2-hydroxyhippuric acid, 3-hydroxyhippuric acid, 4-hydroxyhippuric acid, Feruloylglycine, Caffeic acid-sulfate, (Iso)ferulic acid-O-sulfate, (Iso)ferulic acid-O-sulfate, Syringic acid-O-sulfate, Sinapic acid-O-sulfate, Dihy…		plant phenolics	yes, partly					48h urine		single meal (breakfast)	LC/MS/MS	intervention (postprandial)		UK men															60 g oat bran (7.8 μmol avenanthramides)					Schar et al. 2018		Mol. Nutr. Food Res. 2018, 62, 1700499
Cereals	Whole grain oats and processed oat products	oat bran	avenanthramide A				yes				48h urine		single meal (breakfast)	LC/MS/MS	intervention (postprandial)		UK men															60 g oat bran (7.8 μmol avenanthramides)					Schar et al. 2018		Mol. Nutr. Food Res. 2018, 62, 1700499
Cereals	Whole grain rice	bran	Indole-2-carboxylic acid, hydrocinnamic acid, α-tocopherol, Benzoic acid, Cycloartenol, Pantothenic acid, Phenylacetic acid, β-sitosterol		??	yes					faeces		3-d food logs		4-week randomized parallel intervention		American adults															30 g bran/day					Sheflin et al. 2015		Nutrients 2015, 7, 1282-1300
Cereals	Whole grain rye and processed rye products	rye bread	3,5-DHBA		AR homologs					6.1 ± 0.5	plasma 0-25h		single meal (breakfast)	HPLC-CAED	intervention (postprandial)		Finnish men and women										10.1 ± 0.8					single dose (198 g) of high-fiber rye bread containing 45 mg alkylresorcinols					Soderholm et al. 2009		Am J Clin Nutr 2009;90:1167–71
Cereals	Whole grain rye and processed rye products	rye bread	3,5-DHPPA		AR homologs					6.4 ± 0.7	plasma 0-25h		single meal (breakfast)	HPLC-CAED	intervention (postprandial)		Finnish men and women										16.3 ± 1.8					single dose (198 g) of high-fiber rye bread containing 45 mg alkylresorcinols					Soderholm et al. 2009		Am J Clin Nutr 2009;90:1167–71
Cereals	Whole grain rye and processed rye products	rye bread	3,5-DHBA		AR homologs					6.0 ± 1.73	25h urine		single meal (breakfast)	HPLC-CEAD	intervention (postprandial)		Finnish men and women										9.93 ± 3.61					single dose (198g) rye bread/100mg(258 umol)AR					Soderholm et al. 2011		British Journal of Nutrition (2011), 106, 1040–1044 q
Cereals	Whole grain rye and processed rye products	rye bread	3,5-DHPPA		AR homologs					5.4 ± 0.63	25h urine		single meal (breakfast)	HPLC-CEAD	intervention (postprandial)		Finnish men and women										11.89 ± 5.30					single dose (198g) rye bread/100mg(258 umol)AR					Soderholm et al. 2011		British Journal of Nutrition (2011), 106, 1040–1044 q
Cereals	Whole grain rye and processed rye products	rye bread	sum of C17:0, C19:0, C21:0, C23:0 and C25:0								LDL fraction		3-day food diaries	GC-MS	4-week randomized parallel intervention		Finnish men and women																				Soderholm et al. 2012		Atherosclerosis 221 (2012) 583– 586 Contents
Cereals	Whole grain rye and processed rye products	rye bread	3,5-DHBA		AR homologs						plasma		3-day food diaries	HPLC-CAED	4-week randomized parallel intervention		Finnish men and women																				Soderholm et al. 2012		Nutrition, Metabolism & Cardiovascular Diseases (2012) 22, 575e582
Cereals	Whole grain wheat and processed wheat products		ferulic acid			yes					faeces		4-d food diary	LC/MS/MS	8-week randomized parallel		Italian men and women															70 g WG wheat/day					Vitaglione et al. 2015		Am J Clin Nutr 2015;101:251–61
Cereals	Whole grain wheat and processed wheat products		ferulic acid			yes					urine		4-d food diary	LC/MS/MS	8-week randomized parallel		Italian men and women															70 g WG wheat/day					Vitaglione et al. 2015		Am J Clin Nutr 2015;101:251–61
Cereals	Whole grain wheat and processed wheat products		dihydroferulic acid		ferulic acid i chlorogenic acid	yes					serum		4-d food diary	LC/MS/MS	8-week randomized parallel		Italian men and women															70 g WG wheat/day					Vitaglione et al. 2015		Am J Clin Nutr 2015;101:251–61
Cereals	Whole grain oats and processed oat products	muffin made with AVA-enriched oat bran	Avenanthramide A				yes			1.5 ± 0.40 and2.4 ± 0.27	plasma 0-24h		single meal (breakfast)	UHPLC-QToF-MS	intervention (postprandial)		US men and women															70 g muffin made with 20 g AVA-enriched oat bran					Walsh et al. 2018		INTERNATIONAL JOURNAL OF FOOD SCIENCES AND NUTRITION, 2018 VOL. 69, NO. 3, 377–383
Cereals	Whole grain oats and processed oat products	muffin made with AVA-enriched oat bran	Avenanthramide O				yes			1.7 ± 0.72 and 3.1 ± 1.2	plasma 0-24h		single meal (breakfast)	UHPLC-QToF-MS	intervention (postprandial)		US men and women															70 g muffin made with 20 g AVA-enriched oat bran					Walsh et al. 2018		INTERNATIONAL JOURNAL OF FOOD SCIENCES AND NUTRITION, 2018 VOL. 69, NO. 3, 377–383
Cereals	Whole grain oats and processed oat products	muffin made with AVA-enriched oat bran	methylated avenanthramide-O		Avenanthramide O		yes			2.4± 2.7 h.	plasma 0-24h		single meal (breakfast)	UHPLC-QToF-MS	intervention (postprandial)		US men and women															70 g muffin made with 20 g AVA-enriched oat bran					Walsh et al. 2018		INTERNATIONAL JOURNAL OF FOOD SCIENCES AND NUTRITION, 2018 VOL. 69, NO. 3, 377–383
Cereals	Whole grain oats and processed oat products	oat bran	AVE-B		plant AVE-B	yes	yes			4.17 ± 1.34	48h urine		single meal (breakfast)	LC/MS/MS	intervention (postprandial)		US men and women										6.22 ± 2.10					120 g, dry weight					Wang et al. 2017		Mol. Nutr. Food Res. 61, 7, 2017, 1700196
Cereals	Whole grain oats and processed oat products	oat bran	AVE-A		plant AvE-A	yes	yes			4.33 ± 1.16	48h urine		single meal (breakfast)	LC/MS/MS	intervention (postprandial)		US men and women										4.55 ± 1.54					120 g, dry weight					Wang et al. 2017		Mol. Nutr. Food Res. 61, 7, 2017, 1700196
Cereals	total whole grain intake	WG wheat and WG rye	3,5-DHBA		AR homologs						24h-urine		3-day weighed food record	GC-MS	observational study		Swedish men and women				0.71							Within and between coefficient of variation (CV) of all AR metabolites was established during method validation and was < 8.7% and ≤9.7, respectively			0.55	from 45±28 to 48±38 g/day					Wierzbicka et al. 2017		Mol. Nutr. Food Res. 61, 7, 2017, 1700015
Cereals	total whole grain intake	WG wheat and WG rye	3,5-DHppa		AR homologs						24h-urine		3-day weighed food record	GC-MS	observational study		Swedish men and women				0.62							Within and between coefficient of variation (CV) of all AR metabolites was established during method validation and was < 8.7% and ≤9.7, respectively			0.44	from 45±28 to 48±38 g/day					Wierzbicka et al. 2017		Mol. Nutr. Food Res. 61, 7, 2017, 1700015
Cereals	total whole grain intake	WG wheat and WG rye	3,5-DHCA		AR homologs						24h-urine		3-day weighed food record	GC-MS	observational study		Swedish men and women				0.61							Within and between coefficient of variation (CV) of all AR metabolites was established during method validation and was < 8.7% and ≤9.7, respectively			0.63	from 45±28 to 48±38 g/day					Wierzbicka et al. 2017		Mol. Nutr. Food Res. 61, 7, 2017, 1700015
Cereals	total whole grain intake	WG wheat and WG rye	3,5-DHBA-gly		AR homologs						24h-urine		3-day weighed food record	GC-MS	observational study		Swedish men and women				0.17							Within and between coefficient of variation (CV) of all AR metabolites was established during method validation and was < 8.7% and ≤9.7, respectively			0.59	from 45±28 to 48±38 g/day					Wierzbicka et al. 2017		Mol. Nutr. Food Res. 61, 7, 2017, 1700015
Cereals	total whole grain intake	WG wheat and WG rye	3,5-DHPPTA		AR homologs						24h-urine		3-day weighed food record	GC-MS	observational study		Swedish men and women				0.46							Within and between coefficient of variation (CV) of all AR metabolites was established during method validation and was < 8.7% and ≤9.7, respectively			0.63	from 45±28 to 48±38 g/day					Wierzbicka et al. 2017		Mol. Nutr. Food Res. 61, 7, 2017, 1700015
Cereals	total whole grain intake	WG wheat and WG rye	sum of 3,5-DHBA, 3,5-DHPPA, 3,5-DHCA, 3,5-DHBAgly and 3,5-DHPPTA		AR homologs						24h-urine		3-day weighed food record	GC-MS	observational study		Swedish men and women				0.52							Within and between coefficient of variation (CV) of all AR metabolites was established during method validation and was < 8.7% and ≤9.7, respectively			0.6	from 45±28 to 48±38 g/day					Wierzbicka et al. 2017		Mol. Nutr. Food Res. 61, 7, 2017, 1700015
Cereals	total whole grain intake		3,5-DHBA		AR homologs						24h-urine		3-day weighed food record	GC-MS	observational study		Swedish men and women				0.61							Within and between coefficient of variation (CV) of all AR metabolites was established during method validation and was < 8.7% and ≤9.7, respectively				from 68±40 to 74±61 g/day					Wierzbicka et al. 2017		Mol. Nutr. Food Res. 61, 7, 2017, 1700015
Cereals	total whole grain intake		3,5-DHppa		AR homologs						24h-urine		3-day weighed food record	GC-MS	observational study		Swedish men and women				0.51							Within and between coefficient of variation (CV) of all AR metabolites was established during method validation and was < 8.7% and ≤9.7, respectively				from 68±40 to 74±61 g/day					Wierzbicka et al. 2017		Mol. Nutr. Food Res. 61, 7, 2017, 1700015
Cereals	total whole grain intake		3,5-DHCA		AR homologs						24h-urine		3-day weighed food record	GC-MS	observational study		Swedish men and women				0.53							Within and between coefficient of variation (CV) of all AR metabolites was established during method validation and was < 8.7% and ≤9.7, respectively				from 68±40 to 74±61 g/day					Wierzbicka et al. 2017		Mol. Nutr. Food Res. 61, 7, 2017, 1700015
Cereals	total whole grain intake		3,5-DHBA-gly		AR homologs						24h-urine		3-day weighed food record	GC-MS	observational study		Swedish men and women				0.18							Within and between coefficient of variation (CV) of all AR metabolites was established during method validation and was < 8.7% and ≤9.7, respectively				from 68±40 to 74±61 g/day					Wierzbicka et al. 2017		Mol. Nutr. Food Res. 61, 7, 2017, 1700015
Cereals	total whole grain intake		3,5-DHPPTA		AR homologs						24h-urine		3-day weighed food record	GC-MS	observational study		Swedish men and women				0.44							Within and between coefficient of variation (CV) of all AR metabolites was established during method validation and was < 8.7% and ≤9.7, respectively				from 68±40 to 74±61 g/day					Wierzbicka et al. 2017		Mol. Nutr. Food Res. 61, 7, 2017, 1700015
Cereals	total whole grain intake		sum of 3,5-DHBA, 3,5-DHPPA, 3,5-DHCA, 3,5-DHBAgly and 3,5-DHPPTA		AR homologs						24h-urine		3-day weighed food record	GC-MS	observational study		Swedish men and women				0.45							Within and between coefficient of variation (CV) of all AR metabolites was established during method validation and was < 8.7% and ≤9.7, respectively				from 68±40 to 74±61 g/day					Wierzbicka et al. 2017		Mol. Nutr. Food Res. 61, 7, 2017, 1700015
Cereals	Whole grain rye and processed rye products	WG rye	3,5-DHBA		AR homologs						24h-urine		3-day weighed food record	GC-MS	observational study		Swedish men and women				0.7							Within and between coefficient of variation (CV) of all AR metabolites was established during method validation and was < 8.7% and ≤9.7, respectively				from 28±24 to 31±29 g/day					Wierzbicka et al. 2017		Mol. Nutr. Food Res. 61, 7, 2017, 1700015
Cereals	Whole grain rye and processed rye products	WG rye	3,5-DHppa		AR homologs						24h-urine		3-day weighed food record	GC-MS	observational study		Swedish men and women				0.66							Within and between coefficient of variation (CV) of all AR metabolites was established during method validation and was < 8.7% and ≤9.7, respectively				from 28±24 to 31±29 g/day					Wierzbicka et al. 2017		Mol. Nutr. Food Res. 61, 7, 2017, 1700015
Cereals	Whole grain rye and processed rye products	WG rye	3,5-DHCA		AR homologs						24h-urine		3-day weighed food record	GC-MS	observational study		Swedish men and women				0.66							Within and between coefficient of variation (CV) of all AR metabolites was established during method validation and was < 8.7% and ≤9.7, respectively				from 28±24 to 31±29 g/day					Wierzbicka et al. 2017		Mol. Nutr. Food Res. 61, 7, 2017, 1700015
Cereals	Whole grain rye and processed rye products	WG rye	3,5-DHBA-gly		AR homologs						24h-urine		3-day weighed food record	GC-MS	observational study		Swedish men and women				0.19							Within and between coefficient of variation (CV) of all AR metabolites was established during method validation and was < 8.7% and ≤9.7, respectively				from 28±24 to 31±29 g/day					Wierzbicka et al. 2017		Mol. Nutr. Food Res. 61, 7, 2017, 1700015
Cereals	Whole grain rye and processed rye products	WG rye	3,5-DHPPTA		AR homologs						24h-urine		3-day weighed food record	GC-MS	observational study		Swedish men and women				0.53							Within and between coefficient of variation (CV) of all AR metabolites was established during method validation and was < 8.7% and ≤9.7, respectively				from 28±24 to 31±29 g/day					Wierzbicka et al. 2017		Mol. Nutr. Food Res. 61, 7, 2017, 1700015
Cereals	Whole grain rye and processed rye products	WG rye	sum of 3,5-DHBA, 3,5-DHPPA, 3,5-DHCA, 3,5-DHBAgly and 3,5-DHPPTA		AR homologs						24h-urine		3-day weighed food record	GC-MS	observational study		Swedish men and women				0.56							Within and between coefficient of variation (CV) of all AR metabolites was established during method validation and was < 8.7% and ≤9.7, respectively				from 28±24 to 31±29 g/day					Wierzbicka et al. 2017		Mol. Nutr. Food Res. 61, 7, 2017, 1700015
Cereals	Whole grain wheat and processed wheat products	WG wheat	3,5-DHBA		AR homologs						24h-urine		3-day weighed food record	GC-MS	observational study		Swedish men and women				0.22							Within and between coefficient of variation (CV) of all AR metabolites was established during method validation and was < 8.7% and ≤9.7, respectively				from 17±17 to 17±18 g/day					Wierzbicka et al. 2017		Mol. Nutr. Food Res. 61, 7, 2017, 1700015
Cereals	Whole grain wheat and processed wheat products	WG wheat	3,5-DHppa		AR homologs						24h-urine		3-day weighed food record	GC-MS	observational study		Swedish men and women				0.13							Within and between coefficient of variation (CV) of all AR metabolites was established during method validation and was < 8.7% and ≤9.7, respectively				from 17±17 to 17±18 g/day					Wierzbicka et al. 2017		Mol. Nutr. Food Res. 61, 7, 2017, 1700015
Cereals	Whole grain wheat and processed wheat products	WG wheat	3,5-DHCA		AR homologs						24h-urine		3-day weighed food record	GC-MS	observational study		Swedish men and women				0.1							Within and between coefficient of variation (CV) of all AR metabolites was established during method validation and was < 8.7% and ≤9.7, respectively				from 17±17 to 17±18 g/day					Wierzbicka et al. 2017		Mol. Nutr. Food Res. 61, 7, 2017, 1700015
Cereals	Whole grain wheat and processed wheat products	WG wheat	3,5-DHBA-gly		AR homologs						24h-urine		3-day weighed food record	GC-MS	observational study		Swedish men and women				-0.02							Within and between coefficient of variation (CV) of all AR metabolites was established during method validation and was < 8.7% and ≤9.7, respectively				from 17±17 to 17±18 g/day					Wierzbicka et al. 2017		Mol. Nutr. Food Res. 61, 7, 2017, 1700015
Cereals	Whole grain wheat and processed wheat products	WG wheat	3,5-DHPPTA		AR homologs						24h-urine		3-day weighed food record	GC-MS	observational study		Swedish men and women				0.1							Within and between coefficient of variation (CV) of all AR metabolites was established during method validation and was < 8.7% and ≤9.7, respectively				from 17±17 to 17±18 g/day					Wierzbicka et al. 2017		Mol. Nutr. Food Res. 61, 7, 2017, 1700015
Cereals	Whole grain wheat and processed wheat products	WG wheat	sum of 3,5-DHBA, 3,5-DHPPA, 3,5-DHCA, 3,5-DHBAgly and 3,5-DHPPTA		AR homologs						24h-urine		3-day weighed food record	GC-MS	observational study		Swedish men and women				0.1							Within and between coefficient of variation (CV) of all AR metabolites was established during method validation and was < 8.7% and ≤9.7, respectively				from 17±17 to 17±18 g/day					Wierzbicka et al. 2017		Mol. Nutr. Food Res. 61, 7, 2017, 1700015
Cereals	total whole grain intake	WG wheat and WG rye	sum of C17:0, C19:0, C21:0, C23:0 and C25:0				yes				plasma		FFQ	GC-MS	observational study (COSM-C)		Swedish men				0.21-0.30							The intra- and inter-assay CV were <10 and 15 %, respectively				74±44g/day					Wu et al. 2018		Public Health Nutrition: 21(10), 1933–1942
Cereals	total whole grain intake	WG wheat and WG rye	sum of C17:0, C19:0, C21:0, C23:0 and C25:0				yes				adipose tissue		FFQ	GC-MS	observational study (COSM-C)		Swedish men				0.27-0-37							The intra- and inter-assay CV were <10 and 15 %, respectively				74±44g/day					Wu et al. 2018		Public Health Nutrition: 21(10), 1933–1942
Cereals	Whole grain rye and processed rye products	WG rye	sum of C17:0, C19:0, C21:0, C23:0 and C25:0				yes				plasma		FFQ	GC-MS	observational study (COSM-C)		Swedish men				0.26-0.32							The intra- and inter-assay CV were <10 and 15 %, respectively				47±34g/day					Wu et al. 2018		Public Health Nutrition: 21(10), 1933–1942
Cereals	Whole grain rye and processed rye products	WG rye	sum of C17:0, C19:0, C21:0, C23:0 and C25:0				yes				adipose tissue		FFQ	GC-MS	observational study (COSM-C)		Swedish men				0.31-0.37							The intra- and inter-assay CV were <10 and 15 %, respectively				47±34g/day					Wu et al. 2018		Public Health Nutrition: 21(10), 1933–1942
Cereals	Whole grain wheat and processed wheat products	WG wheat	sum of C17:0, C19:0, C21:0, C23:0 and C25:0				yes				plasma		FFQ	GC-MS	observational study (COSM-C)		Swedish men				0.04-0.15							The intra- and inter-assay CV were <10 and 15 %, respectively				27±16g/day					Wu et al. 2018		Public Health Nutrition: 21(10), 1933–1942
Cereals	Whole grain wheat and processed wheat products	WG wheat	sum of C17:0, C19:0, C21:0, C23:0 and C25:0				yes				adipose tissue		FFQ	GC-MS	observational study (COSM-C)		Swedish men				0.09-0.21							The intra- and inter-assay CV were <10 and 15 %, respectively				27±16g/day					Wu et al. 2018		Public Health Nutrition: 21(10), 1933–1942
Cereals	total whole grain intake	WG wheat and WG rye	sum of C17:0, C19:0, C21:0, C23:0 and C25:0				yes				plasma		FFQ	GC-MS	observational study (SMC-C)		Swedish women				0.36-0.42							The intra- and inter-assay CV were <10 and 15 %, respectively				53±26g/day					Wu et al. 2018		Public Health Nutrition: 21(10), 1933–1942
Cereals	total whole grain intake	WG wheat and WG rye	sum of C17:0, C19:0, C21:0, C23:0 and C25:0				yes				adipose tissue		FFQ	GC-MS	observational study (SMC-C)		Swedish women				0.39-0.44							The intra- and inter-assay CV were <10 and 15 %, respectively				53±26g/day					Wu et al. 2018		Public Health Nutrition: 21(10), 1933–1942
Cereals	Whole grain rye and processed rye products	WG rye	sum of C17:0, C19:0, C21:0, C23:0 and C25:0				yes				plasma		FFQ	GC-MS	observational study (SMC-C)		Swedish women				0.33-0.44							The intra- and inter-assay CV were <10 and 15 %, respectively				32±19g/day					Wu et al. 2018		Public Health Nutrition: 21(10), 1933–1942
Cereals	Whole grain rye and processed rye products	WG rye	sum of C17:0, C19:0, C21:0, C23:0 and C25:0				yes				adipose tissue		FFQ	GC-MS	observational study (SMC-C)		Swedish women				0.40-0.42							The intra- and inter-assay CV were <10 and 15 %, respectively				32±19g/day					Wu et al. 2018		Public Health Nutrition: 21(10), 1933–1942
Cereals	Whole grain wheat and processed wheat products	WG wheat	sum of C17:0, C19:0, C21:0, C23:0 and C25:0				yes				plasma		FFQ	GC-MS	observational study (SMC-C)		Swedish women				0.23-0.28							The intra- and inter-assay CV were <10 and 15 %, respectively				21±11g/day					Wu et al. 2018		Public Health Nutrition: 21(10), 1933–1942
Cereals	Whole grain wheat and processed wheat products	WG wheat	sum of C17:0, C19:0, C21:0, C23:0 and C25:0				yes				adipose tissue		FFQ	GC-MS	observational study (SMC-C)		Swedish women				0.26-0.33							The intra- and inter-assay CV were <10 and 15 %, respectively				21±11g/day					Wu et al. 2018		Public Health Nutrition: 21(10), 1933–1942
Cereals	Whole grain rye and processed rye products	WG rye	sum of C17:0, C19:0, C21:0, C23:0 and C25:0				yes				adipose tissue		FFQ	GC-MS	observational study (SMC-C and COSM-C)		Swedish men and women					0.125						The intra- and inter-assay CV were <10 and 15 %, respectively									Wu et al. 2018		Public Health Nutrition: 21(10), 1933–1942
Cereals	Whole grain wheat and processed wheat products	WG wheat	sum of C17:0, C19:0, C21:0, C23:0 and C25:0				yes				adipose tissue		FFQ	GC-MS	observational study (SMC-C and COSM-C)		Swedish men and women					-0.08						The intra- and inter-assay CV were <10 and 15 %, respectively									Wu et al. 2018		Public Health Nutrition: 21(10), 1933–1942
Cereals	Whole grain rye and processed rye products	WG rye	sum of C17:0, C19:0, C21:0, C23:0 and C25:0				yes				plasma		FFQ	GC-MS	observational study (SMC-C and COSM-C)		Swedish men and women					0.115						The intra- and inter-assay CV were <10 and 15 %, respectively									Wu et al. 2018		Public Health Nutrition: 21(10), 1933–1942
Cereals	Whole grain wheat and processed wheat products	WG wheat	sum of C17:0, C19:0, C21:0, C23:0 and C25:0				yes				plasma		FFQ	GC-MS	observational study (SMC-C and COSM-C)		Swedish men and women					-0.07						The intra- and inter-assay CV were <10 and 15 %, respectively									Wu et al. 2018		Public Health Nutrition: 21(10), 1933–1942
Cereals	Whole grain wheat and processed wheat products	WG wheat bread	3,5-DHBA		AR homologs					8.3 ± 0.6	32h urine		single meal (breakfast)	HPLC-CAED	intervention (postprandial)		American men and women										15.9 ± 0.8	0.02				single dose (208 g, fresh weight) of WG wheat bread/61 mg AR					Zhu et al. 2014		J. Nutr. 144: 114–122, 2014
Cereals	Whole grain wheat and processed wheat products	WG wheat bread	3,5-DHBA glycine		AR homologs					9.5 ± 0.5	32h urine		single meal (breakfast)	HPLC-CAED	intervention (postprandial)		American men and women										16. ± 1.0	0.01				single dose (208 g, fresh weight) of WG wheat bread/61 mg AR					Zhu et al. 2014		J. Nutr. 144: 114–122, 2014
Cereals	Whole grain wheat and processed wheat products	WG wheat bread	3,5-DHppa		AR homologs					7.4 ± 0.6	32h urine		single meal (breakfast)	HPLC-CAED	intervention (postprandial)		American men and women										14.8 ± 1.0	0.01				single dose (208 g, fresh weight) of WG wheat bread/61 mg AR					Zhu et al. 2014		J. Nutr. 144: 114–122, 2014
Cereals	Whole grain wheat and processed wheat products	WG wheat bread	3,5-DHPPTA		AR homologs					6.6 ± 0.5	32h urine		single meal (breakfast)	HPLC-CAED	intervention (postprandial)		American men and women										11.1 ± 0.8	0.01				single dose (208 g, fresh weight) of WG wheat bread/61 mg AR					Zhu et al. 2014		J. Nutr. 144: 114–122, 2014
Cereals	Whole grain rye and processed rye products	white wheat bread enriched with native, unprocessed rye bran (RB + WW)			benzoxazinoids						plasma		postprandial trial at the clinic	LC-qTOF-MS	randomized, cross-over design (postprandial)		Finnish men and women																				Hanhineva et al. 2015		J. Nutr. 144: 1016–1022, 2014
Cereals	Whole grain rye and processed rye products	white wheat bread with bioprocessed rye bran (BRB + WW)			benzoxazinoids						plasma		postprandial trial at the clinic	LC-qTOF-MS	randomized, cross-over design (postprandial)		Finnish men and women																				Hanhineva et al. 2015		J. Nutr. 144: 1016–1022, 2014

## Sheet: Coffee
FOOD/BIOMARKER DATA											STUDY SPECIFIC DATA																												OTHER
Food Group	Food	Specific Food	Biomarker name	HMDB	Precursor(s)	Microbiota	Plausibility	Food specificity	Source of Specificity Data/food source reference (e.g. Food Composition Database or food chemical analysis)	PK (Tmax, half-life)	Biospecimen	Fasting Status	Dietary assessment method	Analytical method	Study Design (Robust in a free living population?)	Cohort Acronym	Country	Number of Subjects	Consumers (%) proportion of sample that eat vs. do not eat this food/food group	Frequency of detection	Correlation with habitual intake	Beta coefficient (SE)	p-Value	Factor loading	Classification (AUC)	Confounders (i.e., foods)	Intra-assay CV (i.e., technical variability)	Inter-assay CV (i.e., technical variability)	ICC (i.e., within person or biological variability over time)	Time period between repeat samples (e.g. months or years)	Dose-response/ p-value for linearity	Range of intake against which the biomarker has been meaured	Median or mean intake	Standard deviation or range	Units	Generalizability	First Author	Ref (i.e., PMID link)	General comments	Endnote reference (AS)
Coffee			Caffeic acid sulfate	HMDB0000479	Chlorogenic acid						Serum	Fasting		LC-MS				30											0.38	4 weeks							Agueusop, 2020	https://pubmed.ncbi.nlm.nih.gov/33004816/		{Agueusop, 2020 #20820}
Coffee			Caffeine	HMDB0001847	Caffeine						Serum	Fasting		LC-MS				30											0.64	4 weeks							Agueusop, 2020	https://pubmed.ncbi.nlm.nih.gov/33004816/		{Agueusop, 2020 #20820}
Coffee			Hippuric acid	HMDB0000714	Hippuric acid						Serum	Fasting		LC-MS				30											0.47	4 weeks							Agueusop, 2020	https://pubmed.ncbi.nlm.nih.gov/33004816/		{Agueusop, 2020 #20820}
Coffee			N-(2-Furoyl)glycine	HMDB0000439	2-Furoic acid						Serum	Fasting		LC-MS				30											0.34	4 weeks							Agueusop, 2020	https://pubmed.ncbi.nlm.nih.gov/33004816/		{Agueusop, 2020 #20820}
Coffee			Trigonelline	HMDB0000875	Trigonelline						Serum	Fasting		LC-MS				30											0.84	4 weeks							Agueusop, 2020	https://pubmed.ncbi.nlm.nih.gov/33004816/		{Agueusop, 2020 #20820}
Coffee	Coffee (Total)		Caffeic acid sulfate		Chlorogenic acid	yes	Yes	Moderate			Urine, 24-h		24-h Dietary recall (1-day)	LC-MS		EPIC	Europe	476			0.42																Edmands, 2015	https://pubmed.ncbi.nlm.nih.gov/26269369/		{Edmands, 2015 #17159}
Coffee	Coffee (Total)		Chlorogenic acid	HMDB0003164	Chlorogenic acid		Yes	High			Urine, 24-h		24-h Dietary recall (1-day)	LC-MS		EPIC	Europe	476			0.49																Edmands, 2015	https://pubmed.ncbi.nlm.nih.gov/26269369/		{Edmands, 2015 #17159}
Coffee	Coffee (Total)		Dihydrocaffeic acid sulfate	HMDB0041721	Caffeic acid, chlorogenic acid	Yes	Yes	Moderate			Urine, 24-h		24-h Dietary recall (1-day)	LC-MS		EPIC	Europe	476			0.34																Edmands, 2015	https://pubmed.ncbi.nlm.nih.gov/26269369/		{Edmands, 2015 #17159}
Coffee	Coffee (Total)		Dihydroferulic acid glucuronide	HMDB0041723	Ferulic acid, caffeic acid, chlorogenic acid, feruloylquinic acid	Yes	Yes	Moderate			Urine, 24-h		24-h Dietary recall (1-day)	LC-MS		EPIC	Europe	476			0.3																Edmands, 2015	https://pubmed.ncbi.nlm.nih.gov/26269369/		{Edmands, 2015 #17159}
Coffee	Coffee (Total)		Dihydroferulic acid 4-sulfate	HMDB0041724	Ferulic acid, caffeic acid, chlorogenic acid, feruloylquinic acid	Yes	Yes	Moderate			Urine, 24-h		24-h Dietary recall (1-day)	LC-MS		EPIC	Europe	476			0.62																Edmands, 2015	https://pubmed.ncbi.nlm.nih.gov/26269369/		{Edmands, 2015 #17159}
Coffee	Coffee (Total)		Ethylcatechol glucuronide		Ethylcatechol		Yes				Urine, 24-h		24-h Dietary recall (1-day)	LC-MS		EPIC	Europe	476			0.17																Edmands, 2015	https://pubmed.ncbi.nlm.nih.gov/26269369/		{Edmands, 2015 #17159}
Coffee	Coffee (Total)		Ferulic acid glucuronide	HMDB0041733	Ferulic acid, caffeic acid, chlorogenic acid, feruloylquinic acid	Yes	Yes	Moderate			Urine, 24-h		24-h Dietary recall (1-day)	LC-MS		EPIC	Europe	476			0.38																Edmands, 2015	https://pubmed.ncbi.nlm.nih.gov/26269369/		{Edmands, 2015 #17159}
Coffee	Coffee (Total)		Ferulic acid-4-O-sulfate	HMDB0029200	Ferulic acid, caffeic acid, chlorogenic acid, feruloylquinic acid	yes	Yes	Moderate			Urine, 24-h		24-h Dietary recall (1-day)	LC-MS		EPIC	Europe	476			0.49																Edmands, 2015	https://pubmed.ncbi.nlm.nih.gov/26269369/		{Edmands, 2015 #17159}
Coffee	Coffee (Total)		Feruloylquinic acid		Ferulic acid, caffeic acid, chlorogenic acid, feruloylquinic acid		Yes	High			Urine, 24-h		24-h Dietary recall (1-day)	LC-MS		EPIC	Europe	476			0.52																Edmands, 2015	https://pubmed.ncbi.nlm.nih.gov/26269369/		{Edmands, 2015 #17159}
Coffee	Coffee (Total)		Feruloylquinic acid glucuronide		Ferulic acid, caffeic acid, chlorogenic acid, feruloylquinic acid		Yes	High			Urine, 24-h		24-h Dietary recall (1-day)	LC-MS		EPIC	Europe	476			0.47																Edmands, 2015	https://pubmed.ncbi.nlm.nih.gov/26269369/		{Edmands, 2015 #17159}
Coffee	Coffee (Total)		Guaiacol glucuronide		Guaiacol		Yes	Moderate			Urine, 24-h		24-h Dietary recall (1-day)	LC-MS		EPIC	Europe	476			0.55																Edmands, 2015	https://pubmed.ncbi.nlm.nih.gov/26269369/		{Edmands, 2015 #17159}
Coffee	Coffee (Total)		Guaiacol sulfate	HMDB0060013	Guaiacol		Yes	Moderate			Urine, 24-h		24-h Dietary recall (1-day)	LC-MS		EPIC	Europe	476			0.28																Edmands, 2015	https://pubmed.ncbi.nlm.nih.gov/26269369/		{Edmands, 2015 #17159}
Coffee	Coffee (Total)		Hydroxyhippuric acid		Quinic acid, chlorogenic acid, polyphenols	Yes	Yes	Low			Urine, 24-h		24-h Dietary recall (1-day)	LC-MS		EPIC	Europe	476			0.37																Edmands, 2015	https://pubmed.ncbi.nlm.nih.gov/26269369/		{Edmands, 2015 #17159}
Coffee	Coffee (Total)		m-Coumaric acid sulfate			Yes					Urine, 24-h		24-h Dietary recall (1-day)	LC-MS		EPIC	Europe	476			0.38																Edmands, 2015	https://pubmed.ncbi.nlm.nih.gov/26269369/		{Edmands, 2015 #17159}
Coffee	Coffee (Total)		p-Coumaric acid sulfate	HMDB0125166	p-Coumaric acid	yes	Yes				Urine, 24-h		24-h Dietary recall (1-day)	LC-MS		EPIC	Europe	476			0.43																Edmands, 2015	https://pubmed.ncbi.nlm.nih.gov/26269369/		{Edmands, 2015 #17159}
Coffee	Coffee (Total)		p-Hydroxyphenyllactic acid	HMDB0000755	Phenolic acids	Yes	Yes				Urine, 24-h		24-h Dietary recall (1-day)	LC-MS		EPIC	Europe	476			0.32																Edmands, 2015	https://pubmed.ncbi.nlm.nih.gov/26269369/		{Edmands, 2015 #17159}
Coffee	Caffeinated coffee		1,3,7-Trimethyluric acid	HMDB0002123	Caffeine		Yes	Moderate			Serum		FFQ	LC-MS, GC-MS		PLCO	US	257			0.362																Guertin, 2015	https://pubmed.ncbi.nlm.nih.gov/25762808/		{Guertin, 2015 #15364}
Coffee	Coffee (Total)		1,3,7-Trimethyluric acid	HMDB0002123	Caffeine		Yes	Moderate			Serum		FFQ	LC-MS, GC-MS		PLCO	US	498			0.266																Guertin, 2015	https://pubmed.ncbi.nlm.nih.gov/25762808/		{Guertin, 2015 #15364}
Coffee	Decaffeinated coffee		1,3,7-Trimethyluric acid	HMDB0002123	Caffeine		Yes	Moderate			Serum		FFQ	LC-MS, GC-MS		PLCO	US	182			0.01																Guertin, 2015	https://pubmed.ncbi.nlm.nih.gov/25762808/		{Guertin, 2015 #15364}
Coffee	Caffeinated coffee		1-Methylxanthine	HMDB0003099	Caffeine		Yes	Moderate			Serum		FFQ	LC-MS, GC-MS		PLCO	US	257			0.417																Guertin, 2015	https://pubmed.ncbi.nlm.nih.gov/25762808/		{Guertin, 2015 #15364}
Coffee	Coffee (Total)		1-Methylxanthine	HMDB0003099	Caffeine		Yes	Moderate			Serum		FFQ	LC-MS, GC-MS		PLCO	US	498			0.315																Guertin, 2015	https://pubmed.ncbi.nlm.nih.gov/25762808/		{Guertin, 2015 #15364}
Coffee	Decaffeinated coffee		1-Methylxanthine	HMDB0003099	Caffeine		Yes	Moderate			Serum		FFQ	LC-MS, GC-MS		PLCO	US	182			0.04																Guertin, 2015	https://pubmed.ncbi.nlm.nih.gov/25762808/		{Guertin, 2015 #15364}
Coffee	Caffeinated coffee		Caffeine	HMDB0001847	Caffeine		Yes	Moderate			Serum		FFQ	LC-MS, GC-MS		PLCO	US	257			0.401																Guertin, 2015	https://pubmed.ncbi.nlm.nih.gov/25762808/		{Guertin, 2015 #15364}
Coffee	Coffee (Total)		Caffeine	HMDB0001847	Caffeine		Yes	Moderate			Serum		FFQ	LC-MS, GC-MS		PLCO	US	498			0.327																Guertin, 2015	https://pubmed.ncbi.nlm.nih.gov/25762808/		{Guertin, 2015 #15364}
Coffee	Decaffeinated coffee		Caffeine	HMDB0001847	Caffeine		Yes	Moderate			Serum		FFQ	LC-MS, GC-MS		PLCO	US	182			0.057																Guertin, 2015	https://pubmed.ncbi.nlm.nih.gov/25762808/		{Guertin, 2015 #15364}
Coffee	Caffeinated coffee		Catechol sulfate	HMDB0059724	Catechol		Yes	Moderate			Serum		FFQ	LC-MS, GC-MS		PLCO	US	257			0.365																Guertin, 2015	https://pubmed.ncbi.nlm.nih.gov/25762808/		{Guertin, 2015 #15364}
Coffee	Coffee (Total)		Catechol sulfate	HMDB0059724	Catechol		Yes	Moderate			Serum		FFQ	LC-MS, GC-MS		PLCO	US	498			0.352																Guertin, 2015	https://pubmed.ncbi.nlm.nih.gov/25762808/		{Guertin, 2015 #15364}
Coffee	Decaffeinated coffee		Catechol sulfate	HMDB0059724	Catechol		Yes	Moderate			Serum		FFQ	LC-MS, GC-MS		PLCO	US	182			0.253																Guertin, 2015	https://pubmed.ncbi.nlm.nih.gov/25762808/		{Guertin, 2015 #15364}
Coffee	Coffee (Total)		N-(2-Furoyl)glycine	HMDB0000439	2-Furoic acid		{Heinzmann, 2015 #15576}	Moderate			Serum		FFQ	LC-MS, GC-MS ?		PLCO	US	498			0.355																Guertin, 2015	https://pubmed.ncbi.nlm.nih.gov/25762808/		{Guertin, 2015 #15364}
Coffee	Caffeinated coffee		N-(2-Furoyl)glycine	HMDB0000439	2-Furoic acid		{Heinzmann, 2015 #15576}	Moderate			Serum		FFQ	LC-MS, GC-MS ?		PLCO	US	257			0.338																Guertin, 2015	https://pubmed.ncbi.nlm.nih.gov/25762808/		{Guertin, 2015 #15364}
Coffee	Decaffeinated coffee		N-(2-Furoyl)glycine	HMDB0000439	2-Furoic acid		{Heinzmann, 2015 #15576}	Moderate			Serum		FFQ	LC-MS, GC-MS ?		PLCO	US	182			0.236																Guertin, 2015	https://pubmed.ncbi.nlm.nih.gov/25762808/		{Guertin, 2015 #15364}
Coffee	Caffeinated coffee		Paraxanthine	HMDB0001860	Caffeine		Yes	Moderate			Serum		FFQ	LC-MS, GC-MS		PLCO	US	257			0.467																Guertin, 2015	https://pubmed.ncbi.nlm.nih.gov/25762808/		{Guertin, 2015 #15364}
Coffee	Coffee (Total)		Paraxanthine	HMDB0001860	Caffeine		Yes	Moderate			Serum		FFQ	LC-MS, GC-MS		PLCO	US	498			0.383																Guertin, 2015	https://pubmed.ncbi.nlm.nih.gov/25762808/		{Guertin, 2015 #15364}
Coffee	Decaffeinated coffee		Paraxanthine	HMDB0001860	Caffeine		Yes	Moderate			Serum		FFQ	LC-MS, GC-MS		PLCO	US	182			0.109																Guertin, 2015	https://pubmed.ncbi.nlm.nih.gov/25762808/		{Guertin, 2015 #15364}
Coffee	Coffee (Total)		Quinic acid	HMDB0003072	Chlorogenic acid		Yes	High			Serum		FFQ	LC-MS, GC-MS		PLCO	US	498			0.585																Guertin, 2015	https://pubmed.ncbi.nlm.nih.gov/25762808/		{Guertin, 2015 #15364}
Coffee	Caffeinated coffee		Quinic acid	HMDB0003072	Chlorogenic acid		Yes	High			Serum		FFQ	LC-MS, GC-MS		PLCO	US	257			0.569																Guertin, 2015	https://pubmed.ncbi.nlm.nih.gov/25762808/		{Guertin, 2015 #15364}
Coffee	Decaffeinated coffee		Quinic acid	HMDB0003072	Chlorogenic acid		Yes	High			Serum		FFQ	LC-MS, GC-MS		PLCO	US	182			0.471																Guertin, 2015	https://pubmed.ncbi.nlm.nih.gov/25762808/		{Guertin, 2015 #15364}
Coffee	Caffeinated coffee		Theophylline	HMDB0001889	Caffeine		Yes	Moderate			Serum		FFQ	LC-MS, GC-MS		PLCO	US	257			0.37																Guertin, 2015	https://pubmed.ncbi.nlm.nih.gov/25762808/		{Guertin, 2015 #15364}
Coffee	Coffee (Total)		Theophylline	HMDB0001889	Caffeine		Yes	Moderate			Serum		FFQ	LC-MS, GC-MS		PLCO	US	498			0.306																Guertin, 2015	https://pubmed.ncbi.nlm.nih.gov/25762808/		{Guertin, 2015 #15364}
Coffee	Decaffeinated coffee		Theophylline	HMDB0001889	Caffeine		Yes	Moderate			Serum		FFQ	LC-MS, GC-MS		PLCO	US	182			0.029																Guertin, 2015	https://pubmed.ncbi.nlm.nih.gov/25762808/		{Guertin, 2015 #15364}
Coffee	Coffee (Total)		Trigonelline	HMDB0000875	Trigonelline		Yes	High			Serum		FFQ	LC-MS, GC-MS		PLCO	US	498			0.608																Guertin, 2015	https://pubmed.ncbi.nlm.nih.gov/25762808/		{Guertin, 2015 #15364}
Coffee	Caffeinated coffee		Trigonelline	HMDB0000875	Trigonelline		Yes	High			Serum		FFQ	LC-MS, GC-MS		PLCO	US	257			0.593																Guertin, 2015	https://pubmed.ncbi.nlm.nih.gov/25762808/		{Guertin, 2015 #15364}
Coffee	Decaffeinated coffee		Trigonelline	HMDB0000875	Trigonelline		Yes	High			Serum		FFQ	LC-MS, GC-MS		PLCO	US	182			0.426																Guertin, 2015	https://pubmed.ncbi.nlm.nih.gov/25762808/		{Guertin, 2015 #15364}
Coffee	Coffee (Total)		Caffeic acid sulfate		Chlorogenic acid	yes	Yes	Moderate			Urine, 24-h			LC-MS		Free-living volunteers from the university campus area in Uppsala		59												0.25							Hanhineva, 2015	https://pubmed.ncbi.nlm.nih.gov/26264776/		{Hanhineva, 2015 #15561}
Coffee	Coffee (Total)		Isoferulic acid	HMDB0000955	Caffeic acid, chlorogenic acid		Yes	Moderate			Urine, 24-h		FFQ	GC-MS after enzymatic hydrolysis		Anglo-Celtic adults living in Melbourne		111			0.26																Hodgson, 2004	https://pubmed.ncbi.nlm.nih.gov/14756917/		{Hodgson, 2004 #6504}
Coffee	Coffee (Total)		Isoferulic acid	HMDB0000955	Caffeic acid, chlorogenic acid		Yes	Moderate			Urine, 24-h		24-h Dietary recall (1-day) + Dietary record (1-day)	GC-MS after enzymatic hydrolysis		Western Australian adults participant in two studies		344			0.18																Hodgson, 2004	https://pubmed.ncbi.nlm.nih.gov/14756917/		{Hodgson, 2004 #6504}
Coffee			Caffeine	HMDB0001847	Caffeine			Moderate		320	Plasma																										Lang, 2013	https://pubmed.ncbi.nlm.nih.gov/23982107/		{Lang, 2013 #16304}
Coffee			Catechol sulfate	HMDB0059724	Catechol			Moderate		39	Plasma																										Lang, 2013	https://pubmed.ncbi.nlm.nih.gov/23982107/		{Lang, 2013 #16304}
Coffee			Guaiacol glucuronide		Guaiacol		Yes	Moderate		47	Plasma																										Lang, 2013	https://pubmed.ncbi.nlm.nih.gov/23982107/		{Lang, 2013 #16304}
Coffee			Guaiacol sulfate	HMDB0060013	Guaiacol		yes	Moderate		39	Plasma																										Lang, 2013	https://pubmed.ncbi.nlm.nih.gov/23982107/		{Lang, 2013 #16304}
Coffee			N-methylpyridinium	HMDB0240545	Trigonelline		{Lang, 2013 #16303}			135	Plasma																										Lang, 2013	https://pubmed.ncbi.nlm.nih.gov/23982107/		{Lang, 2013 #16304}
Coffee			Trigonelline	HMDB0000875	Trigonelline		Yes	High		330	Plasma																										Lang, 2013	https://pubmed.ncbi.nlm.nih.gov/23982107/		{Lang, 2013 #16304}
Coffee	Coffee (Total)		3-Methylcatechol sulfate	HMDB0240652			Yes	Phenol-Explorer			Serum	Fasting	FFQ	LC-MS	cross-sectional analysis	PopGen	Germany																				Langenau, 2020	https://pubmed.ncbi.nlm.nih.gov/33212857/		{Langenau, 2020 #20944}
Coffee	Coffee (Total)		Catechol sulfate	HMDB0059724	Catechol						Serum	Fasting	FFQ	LC-MS	cross-sectional analysis	PopGen	Germany																				Langenau, 2020	https://pubmed.ncbi.nlm.nih.gov/33212857/		{Langenau, 2020 #20944}
Coffee	Coffee (Total)		Hippuric acid	HMDB0000714	Quinic acid, chlorogenic acid, polyphenols	Yes	Yes	Low			Serum	Fasting	FFQ	LC-MS	cross-sectional analysis	PopGen	Germany																				Langenau, 2020	https://pubmed.ncbi.nlm.nih.gov/33212857/		{Langenau, 2020 #20944}
Coffee	Coffee (Total)		Caffeic acid	HMDB0001964	Chlorogenic acid	Yes	Yes	Moderate			Plasma	Fasting		HPLC after enzymatic hydrolysis		Small intervention study administering flaxseed		7												0.05							Linseisen, 2008	https://pubmed.ncbi.nlm.nih.gov/18458835/		{Linseisen, 2008 #9367}
Coffee	Coffee (Total)		Ferulic acid	HMDB0000954	Ferulic acid, caffeic acid, chlorogenic acid, feruloylquinic acid		Yes	Moderate			Plasma	Fasting		HPLC after enzymatic hydrolysis		Small intervention study administering flaxseed		7												0.05							Linseisen, 2008	https://pubmed.ncbi.nlm.nih.gov/18458835/		{Linseisen, 2008 #9367}
Coffee	Coffee (Total)		p-Coumaric acid	HMDB0002035	p-Coumaric acid	yes	Yes				Plasma	Fasting		HPLC after enzymatic hydrolysis		Small intervention study administering flaxseed		7												0.05							Linseisen, 2008	https://pubmed.ncbi.nlm.nih.gov/18458835/		{Linseisen, 2008 #9367}
Coffee			Hippuric acid	HMDB0000714	Quinic acid, chlorogenic acid, polyphenols						Urine, 24-h			NMR		INMA	Spain	20											0.47	6 days							Maitre, 2017	https://pubmed.ncbi.nlm.nih.gov/28422130/		{Maitre, 2017 #284}
Coffee	Coffee (Total)		Caffeic acid	HMDB0001964	Chlorogenic acid	Yes	Yes	Moderate			Urine, first morning spot		Dietary record (2-day)	LC-MS/MS after enzymatic hydrolysis		SU.VI.MAX	France	53			0.29																Mennen, 2006	https://pubmed.ncbi.nlm.nih.gov/16870009/		{Mennen, 2006 #6484}
Coffee	Coffee (Total)		Caffeic acid	HMDB0001964	Chlorogenic acid	Yes	Yes	Moderate			Urine, 24-h		Dietary record (2-day)	LC-MS/MS after enzymatic hydrolysis		SU.VI.MAX	France	53			0.24																Mennen, 2006	https://pubmed.ncbi.nlm.nih.gov/16870009/		{Mennen, 2006 #6484}
Coffee	Coffee (Total)		Chlorogenic acid	HMDB0003164	Chlorogenic acid		Yes	High			Urine, first morning spot		Dietary record (2-day)	LC-MS/MS after enzymatic hydrolysis		SU.VI.MAX	France	53			0.63																Mennen, 2006	https://pubmed.ncbi.nlm.nih.gov/16870009/		{Mennen, 2006 #6484}
Coffee	Coffee (Total)		Chlorogenic acid	HMDB0003164	Chlorogenic acid		Yes	High			Urine, 24-h		Dietary record (2-day)	LC-MS/MS after enzymatic hydrolysis		SU.VI.MAX	France	53			0.24																Mennen, 2006	https://pubmed.ncbi.nlm.nih.gov/16870009/		{Mennen, 2006 #6484}
Coffee	Coffee (Total)		Trigonelline	HMDB0000875	Trigonelline		Yes	High			Plasma		FFQ	LC-MS		Norwegian cohort	Norway	3503							0.92	Smoking			0.66	1 yr							Midttun, 2018	https://pubmed.ncbi.nlm.nih.gov/29771289/		{Midttun, 2018 #18915}
Coffee			Trigonelline	HMDB0000875	Trigonelline		Yes	High			Plasma			LC-MS		Norwegian cohort	Norway	2630											0.66	1 yr							Midttun, 2018	https://pubmed.ncbi.nlm.nih.gov/29771289/		{Midttun, 2018 #18915}
Coffee	Coffee (Total)		1-Methylxanthine	HMDB0003099	Caffeine		Yes	Moderate			Blood, unspecified		FFQ	LC-MS		TwinsUK (UK Adult Twin Registry)	UK	3559				0.01															Pallister, 2016	https://pubmed.ncbi.nlm.nih.gov/27355821/		{Pallister, 2016 #17036}
Coffee	Coffee (Total)		Catechol sulfate	HMDB0059724	Catechol		Yes	Moderate			Blood, unspecified		FFQ	LC-MS		TwinsUK (UK Adult Twin Registry)	UK	3559				0.014															Pallister, 2016	https://pubmed.ncbi.nlm.nih.gov/27355821/		{Pallister, 2016 #17036}
Coffee	Coffee (Total)		cyclo(Leucyl-prolyl)		Cyclo(leucyl-prolyl)		Yes	Moderate			Blood, unspecified		FFQ	LC-MS		TwinsUK (UK Adult Twin Registry)	UK	3559				0.013															Pallister, 2016	https://pubmed.ncbi.nlm.nih.gov/27355821/		{Pallister, 2016 #17036}
Coffee	Coffee (Total)		Quinic acid	HMDB0003072	Chlorogenic acid		Yes	High			Blood, unspecified		FFQ	LC-MS		TwinsUK (UK Adult Twin Registry)	UK	3559				0.033															Pallister, 2016	https://pubmed.ncbi.nlm.nih.gov/27355821/		{Pallister, 2016 #17036}
Coffee	Coffee (Total)		1,3,7-Trimethyluric acid	HMDB0002123	Caffeine		Yes	Moderate			Urine, overnight		FFQ	LC-MS		Navy Colon Adenoma Study		253			0.25																Playdon, 2017	https://pubmed.ncbi.nlm.nih.gov/28031192/		{Playdon, 2017 #17991}
Coffee	Coffee (Total)		1,3,7-Trimethyluric acid	HMDB0002123	Caffeine		Yes	Moderate			Serum	Fasting and non-fasting	FFQ	LC-MS		Navy Colon Adenoma Study		253			0.3																Playdon, 2017	https://pubmed.ncbi.nlm.nih.gov/28031192/		{Playdon, 2017 #17991}
Coffee	Coffee (Total)		1,3-Dimethyluric acid	HMDB0001857	Caffeine		Yes	Moderate			Urine, overnight		FFQ	LC-MS		Navy Colon Adenoma Study		253			0.35																Playdon, 2017	https://pubmed.ncbi.nlm.nih.gov/28031192/		{Playdon, 2017 #17991}
Coffee	Coffee (Total)		1,3-Dimethyluric acid	HMDB0001857	Caffeine		Yes	Moderate			Serum	Fasting and non-fasting	FFQ	LC-MS		Navy Colon Adenoma Study		253			0.26																Playdon, 2017	https://pubmed.ncbi.nlm.nih.gov/28031192/		{Playdon, 2017 #17991}
Coffee	Coffee (Total)		1,7-Dimethyluric acid	HMDB0011103	Caffeine		Yes	Moderate			Urine, overnight		FFQ	LC-MS		Navy Colon Adenoma Study		253			0.32																Playdon, 2017	https://pubmed.ncbi.nlm.nih.gov/28031192/		{Playdon, 2017 #17991}
Coffee	Coffee (Total)		1,7-Dimethyluric acid	HMDB0011103	Caffeine		Yes	Moderate			Serum	Fasting and non-fasting	FFQ	LC-MS		Navy Colon Adenoma Study		253			0.3																Playdon, 2017	https://pubmed.ncbi.nlm.nih.gov/28031192/		{Playdon, 2017 #17991}
Coffee	Coffee (Total)		1-Methyluric acid	HMDB0003099	Caffeine		Yes	Moderate			Urine, overnight		FFQ	LC-MS		Navy Colon Adenoma Study		253			0.36																Playdon, 2017	https://pubmed.ncbi.nlm.nih.gov/28031192/		{Playdon, 2017 #17991}
Coffee	Coffee (Total)		1-Methylxanthine	HMDB0003099	Caffeine		Yes	Moderate			Urine, overnight		FFQ	LC-MS		Navy Colon Adenoma Study		253			0.39																Playdon, 2017	https://pubmed.ncbi.nlm.nih.gov/28031192/		{Playdon, 2017 #17991}
Coffee	Coffee (Total)		1-Methylxanthine	HMDB0003099	Caffeine		Yes	Moderate			Serum	Fasting and non-fasting	FFQ	LC-MS		Navy Colon Adenoma Study		253			0.33																Playdon, 2017	https://pubmed.ncbi.nlm.nih.gov/28031192/		{Playdon, 2017 #17991}
Coffee	Coffee (Total)		5-Acetylamino-6-amino-3-methyluracil (AAMU)	HMDB0004400	Caffeine		Yes	Moderate			Urine, overnight		FFQ	LC-MS		Navy Colon Adenoma Study		253			0.33																Playdon, 2017	https://pubmed.ncbi.nlm.nih.gov/28031192/		{Playdon, 2017 #17991}
Coffee	Coffee (Total)		5-Acetylamino-6-amino-3-methyluracil (AAMU)	HMDB0004400	Caffeine		Yes	Moderate			Urine, overnight		FFQ	LC-MS		Navy Colon Adenoma Study		253			0.27																Playdon, 2017	https://pubmed.ncbi.nlm.nih.gov/28031192/		{Playdon, 2017 #17991}
Coffee	Coffee (Total)		Caffeine	HMDB0001847	Caffeine		Yes	Moderate			Urine, overnight		FFQ	LC-MS		Navy Colon Adenoma Study		253			0.36																Playdon, 2017	https://pubmed.ncbi.nlm.nih.gov/28031192/		{Playdon, 2017 #17991}
Coffee	Coffee (Total)		Caffeine	HMDB0001847	Caffeine		Yes	Moderate			Serum	Fasting and non-fasting	FFQ	LC-MS		Navy Colon Adenoma Study		253			0.34																Playdon, 2017	https://pubmed.ncbi.nlm.nih.gov/28031192/		{Playdon, 2017 #17991}
Coffee	Coffee (Total)		Catechol sulfate	HMDB0059724	Catechol		Yes	Moderate			Serum	Fasting and non-fasting	FFQ	LC-MS		Navy Colon Adenoma Study		253			0.29																Playdon, 2017	https://pubmed.ncbi.nlm.nih.gov/28031192/		{Playdon, 2017 #17991}
Coffee	Coffee (Total)		Hippuric acid	HMDB0000714	Quinic acid, chlorogenic acid, polyphenols	Yes	Yes	Low			Urine, overnight		FFQ	LC-MS		Navy Colon Adenoma Study		253			0.28																Playdon, 2017	https://pubmed.ncbi.nlm.nih.gov/28031192/		{Playdon, 2017 #17991}
Coffee	Coffee (Total)		N-(2-Furoyl)glycine	HMDB0000439	2-Furoic acid		{Heinzmann, 2015 #15576}	Moderate			Urine, overnight		FFQ	LC-MS		Navy Colon Adenoma Study		253			0.28																Playdon, 2017	https://pubmed.ncbi.nlm.nih.gov/28031192/		{Playdon, 2017 #17991}
Coffee	Coffee (Total)		N-(2-Furoyl)glycine	HMDB0000439	2-Furoic acid		{Heinzmann, 2015 #15576}	Moderate			Serum	Fasting and non-fasting	FFQ	LC-MS		Navy Colon Adenoma Study		253			0.26																Playdon, 2017	https://pubmed.ncbi.nlm.nih.gov/28031192/		{Playdon, 2017 #17991}
Coffee	Coffee (Total)		Nicotinic acid	HMDB0001488	Trigonelline (roasting product)			Moderate			Urine, overnight		FFQ	GC-MS		Navy Colon Adenoma Study		253			0.31																Playdon, 2017	https://pubmed.ncbi.nlm.nih.gov/28031192/		{Playdon, 2017 #17991}
Coffee	Coffee (Total)		Paraxanthine	HMDB0001860	Caffeine		Yes	Moderate			Urine, overnight		FFQ	LC-MS		Navy Colon Adenoma Study		253			0.42																Playdon, 2017	https://pubmed.ncbi.nlm.nih.gov/28031192/		{Playdon, 2017 #17991}
Coffee	Coffee (Total)		Paraxanthine	HMDB0001860	Caffeine		Yes	Moderate			Serum	Fasting and non-fasting	FFQ	LC-MS		Navy Colon Adenoma Study		253			0.3																Playdon, 2017	https://pubmed.ncbi.nlm.nih.gov/28031192/		{Playdon, 2017 #17991}
Coffee	Coffee (Total)		Quinic acid	HMDB0003072	Chlorogenic acid		Yes	High			Urine, overnight		FFQ	GC-MS		Navy Colon Adenoma Study		253			0.43																Playdon, 2017	https://pubmed.ncbi.nlm.nih.gov/28031192/		{Playdon, 2017 #17991}
Coffee	Coffee (Total)		Quinic acid	HMDB0003072	Chlorogenic acid		Yes	High			Serum	Fasting and non-fasting	FFQ	GC-MS		Navy Colon Adenoma Study		253			0.47																Playdon, 2017	https://pubmed.ncbi.nlm.nih.gov/28031192/		{Playdon, 2017 #17991}
Coffee	Coffee (Total)		Theophylline	HMDB0001889	Caffeine		Yes	Moderate			Urine, overnight		FFQ	LC-MS		Navy Colon Adenoma Study		253			0.41																Playdon, 2017	https://pubmed.ncbi.nlm.nih.gov/28031192/		{Playdon, 2017 #17991}
Coffee	Coffee (Total)		Theophylline	HMDB0001889	Caffeine		Yes	Moderate			Serum	Fasting and non-fasting	FFQ	LC-MS		Navy Colon Adenoma Study		253			0.34																Playdon, 2017	https://pubmed.ncbi.nlm.nih.gov/28031192/		{Playdon, 2017 #17991}
Coffee	Coffee (Total)		Trigonelline	HMDB0000875	Trigonelline		Yes	High			Urine, overnight		FFQ	LC-MS		Navy Colon Adenoma Study		253			0.38																Playdon, 2017	https://pubmed.ncbi.nlm.nih.gov/28031192/		{Playdon, 2017 #17991}
Coffee	Coffee (Total)		Trigonelline	HMDB0000875	Trigonelline		Yes	High			Serum	Fasting and non-fasting	FFQ	LC-MS		Navy Colon Adenoma Study		253			0.34																Playdon, 2017	https://pubmed.ncbi.nlm.nih.gov/28031192/		{Playdon, 2017 #17991}
Coffee	Coffee (Total)		1-Methylxanthine	HMDB0003099	Caffeine		Yes	Moderate			Urine, spot		Dietary record (1-day)	LC-MS		SU.VI.MAX	France	39	50						0.965												Rothwell, 2014	https://pubmed.ncbi.nlm.nih.gov/24713823/	Rothwell, 2016	{Rothwell, 2014 #14594}
Coffee	Coffee (Total)		Atractyligenin glucuronide	HMDB0240481	Atractyligenin		Yes	High			Urine, spot		Dietary record (1-day)	LC-MS		SU.VI.MAX	France	260			0.534																Rothwell, 2014	https://pubmed.ncbi.nlm.nih.gov/24713823/	Rothwell, 2016	{Rothwell, 2014 #14594}
Coffee	Coffee (Total)		Atractyligenin glucuronide	HMDB0240481	Atractyligenin		Yes	High			Urine, spot		Dietary record (1-day)	LC-MS		SU.VI.MAX	France	39	50						0.98												Rothwell, 2014	https://pubmed.ncbi.nlm.nih.gov/24713823/		{Rothwell, 2014 #14594}
Coffee	Coffee (Total)		Caffeine	HMDB0001847	Caffeine		Yes	Moderate			Urine, spot		Dietary record (1-day)	LC-MS		SU.VI.MAX	France	39	50						0.793												Rothwell, 2014	https://pubmed.ncbi.nlm.nih.gov/24713823/		{Rothwell, 2014 #14594}
Coffee	Coffee (Total)		Cyclo(isoleucyl-prolyl)		Cyclo(isoleucyl-prolyl)		Yes	Moderate			Urine, spot		Dietary record (1-day)	LC-MS		SU.VI.MAX	France	260			0.543																Rothwell, 2014	https://pubmed.ncbi.nlm.nih.gov/24713823/		{Rothwell, 2014 #14594}
Coffee	Coffee (Total)		Cyclo(isoleucyl-prolyl)		Cyclo(isoleucyl-prolyl)		Yes	Moderate			Urine, spot		Dietary record (1-day)	LC-MS		SU.VI.MAX	France	39	50						0.969												Rothwell, 2014	https://pubmed.ncbi.nlm.nih.gov/24713823/		{Rothwell, 2014 #14594}
Coffee	Coffee (Total)		Paraxanthine	HMDB0001860	Caffeine		Yes	Moderate			Urine, spot		Dietary record (1-day)	LC-MS		SU.VI.MAX	France	39	50						0.898												Rothwell, 2014	https://pubmed.ncbi.nlm.nih.gov/24713823/		{Rothwell, 2014 #14594}
Coffee	Coffee (Total)		Trigonelline	HMDB0000875	Trigonelline		Yes	High	Also contained in peas and beans {Posma, 2017 #17992}{Zacharius, 1970 #20586}		Urine, spot		Dietary record (1-day)	LC-MS		SU.VI.MAX	France	39	50						0.928	lentils, chickpeas, oats and fenugreek											Rothwell, 2014	https://pubmed.ncbi.nlm.nih.gov/24713823/		{Rothwell, 2014 #14594}
Coffee	Coffee (Total)		5-Acetylamino-6-amino-3-methyluracil (AAMU)	HMDB0004400	Caffeine		Yes	Moderate			Serum	Non-fasting	FFQ	LC-MS		EPIC	Europe	451	94.235		0.39																Rothwell, 2019	https://pubmed.ncbi.nlm.nih.gov/31483556/		{Rothwell, 2019 #19009}
Coffee	Coffee (Total)		Caffeine	HMDB0001847	Caffeine		Yes	Moderate			Serum	Non-fasting	FFQ	LC-MS		EPIC	Europe	451	94.235		0.36																Rothwell, 2019	https://pubmed.ncbi.nlm.nih.gov/31483556/		{Rothwell, 2019 #19009}
Coffee	Coffee (Total)		Catechol sulfate	HMDB0059724	Catechol		Yes	Moderate			Serum	Non-fasting	FFQ	LC-MS		EPIC	Europe	451	94.235		0.29																Rothwell, 2019	https://pubmed.ncbi.nlm.nih.gov/31483556/		{Rothwell, 2019 #19009}
Coffee	Coffee (Total)		Cyclo(isoleucyl-prolyl)		Cyclo(isoleucyl-prolyl)		Yes	Moderate			Serum	Non-fasting	FFQ	LC-MS		EPIC	Europe	451	94.235		0.29																Rothwell, 2019	https://pubmed.ncbi.nlm.nih.gov/31483556/		{Rothwell, 2019 #19009}
Coffee	Coffee (Total)		Cyclo(leucyl-prolyl)		Cyclo(leucyl-prolyl)		Yes	Moderate			Serum	Non-fasting	FFQ	LC-MS		EPIC	Europe	451	94.235		0.08																Rothwell, 2019	https://pubmed.ncbi.nlm.nih.gov/31483556/		{Rothwell, 2019 #19009}
Coffee	Coffee (Total)		Cyclo(prolyl-valyl)		Cyclo(prolyl-valyl)		Yes	Moderate			Serum	Non-fasting	FFQ	LC-MS		EPIC	Europe	451	94.235		0.36																Rothwell, 2019	https://pubmed.ncbi.nlm.nih.gov/31483556/		{Rothwell, 2019 #19009}
Coffee	Coffee (Total)		Hippuric acid	HMDB0000714	Quinic acid, chlorogenic acid, polyphenols	Yes	Yes	Low			Serum	Non-fasting	FFQ	LC-MS		EPIC	Europe	451	94.235		0.11																Rothwell, 2019	https://pubmed.ncbi.nlm.nih.gov/31483556/		{Rothwell, 2019 #19009}
Coffee	Coffee (Total)		Paraxanthine	HMDB0001860	Caffeine		Yes	Moderate			Serum	Non-fasting	FFQ	LC-MS		EPIC	Europe	451	94.235		0.4																Rothwell, 2019	https://pubmed.ncbi.nlm.nih.gov/31483556/		{Rothwell, 2019 #19009}
Coffee	Coffee (Total)		Quinic acid	HMDB0003072	Chlorogenic acid		Yes	High			Serum	Non-fasting	FFQ	LC-MS		EPIC	Europe	451	94.235		0.33																Rothwell, 2019	https://pubmed.ncbi.nlm.nih.gov/31483556/		{Rothwell, 2019 #19009}
Coffee	Coffee (Total)		Theophylline	HMDB0001889	Caffeine		Yes	Moderate			Serum	Non-fasting	FFQ	LC-MS		EPIC	Europe	451	94.235		0.08																Rothwell, 2019	https://pubmed.ncbi.nlm.nih.gov/31483556/		{Rothwell, 2019 #19009}
Coffee	Coffee (Total)		Trigonelline	HMDB0000875	Trigonelline		Yes	High			Serum	Non-fasting	FFQ	LC-MS		EPIC	Europe	451	94.235		0.51																Rothwell, 2019	https://pubmed.ncbi.nlm.nih.gov/31483556/		{Rothwell, 2019 #19009}
Coffee	Coffee (Total)		5-Acetylamino-6-amino-3-methyluracil (AAMU)	HMDB0004400	Caffeine		Yes	Moderate			Serum	Non-fasting	FFQ	LC-MS		EPIC France	France	66	87.8788		0.28					Tea											Rothwell, 2019	https://pubmed.ncbi.nlm.nih.gov/31483556/		{Rothwell, 2019 #19009}
Coffee	Coffee (Total)		Caffeine	HMDB0001847	Caffeine		Yes	Moderate			Serum	Non-fasting	FFQ	LC-MS		EPIC France	France	66	87.8788		0.18					Tea											Rothwell, 2019	https://pubmed.ncbi.nlm.nih.gov/31483556/		{Rothwell, 2019 #19009}
Coffee	Coffee (Total)		Catechol sulfate	HMDB0059724	Catechol		Yes	Moderate			Serum	Non-fasting	FFQ	LC-MS		EPIC France	France	66	87.8788		0.15																Rothwell, 2019	https://pubmed.ncbi.nlm.nih.gov/31483556/		{Rothwell, 2019 #19009}
Coffee	Coffee (Total)		Cyclo(isoleucyl-prolyl)		Cyclo(isoleucyl-prolyl)		Yes	Moderate			Serum	Non-fasting	FFQ	LC-MS		EPIC France	France	66	87.8788		0.56																Rothwell, 2019	https://pubmed.ncbi.nlm.nih.gov/31483556/		{Rothwell, 2019 #19009}
Coffee	Coffee (Total)		Cyclo(leucyl-prolyl)		Cyclo(leucyl-prolyl)		Yes	Moderate			Serum	Non-fasting	FFQ	LC-MS		EPIC France	France	66	87.8788		0.37																Rothwell, 2019	https://pubmed.ncbi.nlm.nih.gov/31483556/		{Rothwell, 2019 #19009}
Coffee	Coffee (Total)		Cyclo(prolyl-valyl)		Cyclo(prolyl-valyl)		Yes	Moderate			Serum	Non-fasting	FFQ	LC-MS		EPIC France	France	66	87.8788		0.43																Rothwell, 2019	https://pubmed.ncbi.nlm.nih.gov/31483556/		{Rothwell, 2019 #19009}
Coffee	Coffee (Total)		Hippuric acid	HMDB0000714	Quinic acid, chlorogenic acid, polyphenols	Yes	Yes	Low			Serum	Non-fasting	FFQ	LC-MS		EPIC France	France	66	87.8788		-0.03																Rothwell, 2019	https://pubmed.ncbi.nlm.nih.gov/31483556/		{Rothwell, 2019 #19009}
Coffee	Coffee (Total)		Paraxanthine	HMDB0001860	Caffeine		Yes	Moderate			Serum	Non-fasting	FFQ	LC-MS		EPIC France	France	66	87.8788		0.21					Tea											Rothwell, 2019	https://pubmed.ncbi.nlm.nih.gov/31483556/		{Rothwell, 2019 #19009}
Coffee	Coffee (Total)		Quinic acid	HMDB0003072	Chlorogenic acid		Yes	High			Serum	Non-fasting	FFQ	LC-MS		EPIC France	France	66	87.8788		0.27																Rothwell, 2019	https://pubmed.ncbi.nlm.nih.gov/31483556/		{Rothwell, 2019 #19009}
Coffee	Coffee (Total)		Theophylline	HMDB0001889	Caffeine		Yes	Moderate			Serum	Non-fasting	FFQ	LC-MS		EPIC France	France	66	87.8788		0.21					Tea											Rothwell, 2019	https://pubmed.ncbi.nlm.nih.gov/31483556/		{Rothwell, 2019 #19009}
Coffee	Coffee (Total)		Trigonelline	HMDB0000875	Trigonelline		Yes	High			Serum	Non-fasting	FFQ	LC-MS		EPIC France	France	66	87.8788		0.51																Rothwell, 2019	https://pubmed.ncbi.nlm.nih.gov/31483556/		{Rothwell, 2019 #19009}
Coffee	Coffee (Total)		5-Acetylamino-6-amino-3-methyluracil (AAMU)	HMDB0004400	Caffeine		Yes	Moderate			Serum	Non-fasting	FFQ	LC-MS		EPIC Germany	Germany	173	96.5318		0.36																Rothwell, 2019	https://pubmed.ncbi.nlm.nih.gov/31483556/		{Rothwell, 2019 #19009}
Coffee	Coffee (Total)		Caffeine	HMDB0001847	Caffeine		Yes	Moderate			Serum	Non-fasting	FFQ	LC-MS		EPIC Germany	Germany	173	96.5318		0.25																Rothwell, 2019	https://pubmed.ncbi.nlm.nih.gov/31483556/		{Rothwell, 2019 #19009}
Coffee	Coffee (Total)		Catechol sulfate	HMDB0059724	Catechol		Yes	Moderate			Serum	Non-fasting	FFQ	LC-MS		EPIC Germany	Germany	173	96.5318		0.22																Rothwell, 2019	https://pubmed.ncbi.nlm.nih.gov/31483556/		{Rothwell, 2019 #19009}
Coffee	Coffee (Total)		Cyclo(isoleucyl-prolyl)		Cyclo(isoleucyl-prolyl)		Yes	Moderate			Serum	Non-fasting	FFQ	LC-MS		EPIC Germany	Germany	173	96.5318		0.14																Rothwell, 2019	https://pubmed.ncbi.nlm.nih.gov/31483556/		{Rothwell, 2019 #19009}
Coffee	Coffee (Total)		Cyclo(leucyl-prolyl)		Cyclo(leucyl-prolyl)		Yes	Moderate			Serum	Non-fasting	FFQ	LC-MS		EPIC Germany	Germany	173	96.5318		-0.05																Rothwell, 2019	https://pubmed.ncbi.nlm.nih.gov/31483556/		{Rothwell, 2019 #19009}
Coffee	Coffee (Total)		Cyclo(prolyl-valyl)		Cyclo(prolyl-valyl)		Yes	Moderate			Serum	Non-fasting	FFQ	LC-MS		EPIC Germany	Germany	173	96.5318		0.25																Rothwell, 2019	https://pubmed.ncbi.nlm.nih.gov/31483556/		{Rothwell, 2019 #19009}
Coffee	Coffee (Total)		Hippuric acid	HMDB0000714	Quinic acid, chlorogenic acid, polyphenols	Yes	Yes	Low			Serum	Non-fasting	FFQ	LC-MS		EPIC Germany	Germany	173	96.5318		0.11																Rothwell, 2019	https://pubmed.ncbi.nlm.nih.gov/31483556/		{Rothwell, 2019 #19009}
Coffee	Coffee (Total)		Paraxanthine	HMDB0001860	Caffeine		Yes	Moderate			Serum	Non-fasting	FFQ	LC-MS		EPIC Germany	Germany	173	96.5318		0.31																Rothwell, 2019	https://pubmed.ncbi.nlm.nih.gov/31483556/		{Rothwell, 2019 #19009}
Coffee	Coffee (Total)		Quinic acid	HMDB0003072	Chlorogenic acid		Yes	High			Serum	Non-fasting	FFQ	LC-MS		EPIC Germany	Germany	173	96.5318		0.27																Rothwell, 2019	https://pubmed.ncbi.nlm.nih.gov/31483556/		{Rothwell, 2019 #19009}
Coffee	Coffee (Total)		Theophylline	HMDB0001889	Caffeine		Yes	Moderate			Serum	Non-fasting	FFQ	LC-MS		EPIC Germany	Germany	173	96.5318		-0.02																Rothwell, 2019	https://pubmed.ncbi.nlm.nih.gov/31483556/		{Rothwell, 2019 #19009}
Coffee	Coffee (Total)		Trigonelline	HMDB0000875	Trigonelline		Yes	High			Serum	Non-fasting	FFQ	LC-MS		EPIC Germany	Germany	173	96.5318		0.38																Rothwell, 2019	https://pubmed.ncbi.nlm.nih.gov/31483556/		{Rothwell, 2019 #19009}
Coffee	Coffee (Total)		5-Acetylamino-6-amino-3-methyluracil (AAMU)	HMDB0004400	Caffeine		Yes	Moderate			Serum	Non-fasting	FFQ	LC-MS		EPIC Greece	Greece	56	96.4286		0.19																Rothwell, 2019	https://pubmed.ncbi.nlm.nih.gov/31483556/		{Rothwell, 2019 #19009}
Coffee	Coffee (Total)		Caffeine	HMDB0001847	Caffeine		Yes	Moderate			Serum	Non-fasting	FFQ	LC-MS		EPIC Greece	Greece	56	96.4286		0.3																Rothwell, 2019	https://pubmed.ncbi.nlm.nih.gov/31483556/		{Rothwell, 2019 #19009}
Coffee	Coffee (Total)		Catechol sulfate	HMDB0059724	Catechol		Yes	Moderate			Serum	Non-fasting	FFQ	LC-MS		EPIC Greece	Greece	56	96.4286		0.05																Rothwell, 2019	https://pubmed.ncbi.nlm.nih.gov/31483556/		{Rothwell, 2019 #19009}
Coffee	Coffee (Total)		Cyclo(isoleucyl-prolyl)		Cyclo(isoleucyl-prolyl)		Yes	Moderate			Serum	Non-fasting	FFQ	LC-MS		EPIC Greece	Greece	56	96.4286		0.57																Rothwell, 2019	https://pubmed.ncbi.nlm.nih.gov/31483556/		{Rothwell, 2019 #19009}
Coffee	Coffee (Total)		Cyclo(leucyl-prolyl)		Cyclo(leucyl-prolyl)		Yes	Moderate			Serum	Non-fasting	FFQ	LC-MS		EPIC Greece	Greece	56	96.4286		0.24																Rothwell, 2019	https://pubmed.ncbi.nlm.nih.gov/31483556/		{Rothwell, 2019 #19009}
Coffee	Coffee (Total)		Cyclo(prolyl-valyl)		Cyclo(prolyl-valyl)		Yes	Moderate			Serum	Non-fasting	FFQ	LC-MS		EPIC Greece	Greece	56	96.4286		0.31																Rothwell, 2019	https://pubmed.ncbi.nlm.nih.gov/31483556/		{Rothwell, 2019 #19009}
Coffee	Coffee (Total)		Hippuric acid	HMDB0000714	Quinic acid, chlorogenic acid, polyphenols	Yes	Yes	Low			Serum	Non-fasting	FFQ	LC-MS		EPIC Greece	Greece	56	96.4286		-0.06																Rothwell, 2019	https://pubmed.ncbi.nlm.nih.gov/31483556/		{Rothwell, 2019 #19009}
Coffee	Coffee (Total)		Paraxanthine	HMDB0001860	Caffeine		Yes	Moderate			Serum	Non-fasting	FFQ	LC-MS		EPIC Greece	Greece	56	96.4286		0.32																Rothwell, 2019	https://pubmed.ncbi.nlm.nih.gov/31483556/		{Rothwell, 2019 #19009}
Coffee	Coffee (Total)		Quinic acid	HMDB0003072	Chlorogenic acid		Yes	High			Serum	Non-fasting	FFQ	LC-MS		EPIC Greece	Greece	56	96.4286		0.65																Rothwell, 2019	https://pubmed.ncbi.nlm.nih.gov/31483556/		{Rothwell, 2019 #19009}
Coffee	Coffee (Total)		Theophylline	HMDB0001889	Caffeine		Yes	Moderate			Serum	Non-fasting	FFQ	LC-MS		EPIC Greece	Greece	56	96.4286		0.26																Rothwell, 2019	https://pubmed.ncbi.nlm.nih.gov/31483556/		{Rothwell, 2019 #19009}
Coffee	Coffee (Total)		Trigonelline	HMDB0000875	Trigonelline		Yes	High			Serum	Non-fasting	FFQ	LC-MS		EPIC Greece	Greece	56	96.4286		0.18																Rothwell, 2019	https://pubmed.ncbi.nlm.nih.gov/31483556/		{Rothwell, 2019 #19009}
Coffee	Coffee (Total)		5-Acetylamino-6-amino-3-methyluracil (AAMU)	HMDB0004400	Caffeine		Yes	Moderate			Serum	Non-fasting	FFQ	LC-MS		EPIC Italy	Italy	156	93.5897		0.11																Rothwell, 2019	https://pubmed.ncbi.nlm.nih.gov/31483556/		{Rothwell, 2019 #19009}
Coffee	Coffee (Total)		Caffeine	HMDB0001847	Caffeine		Yes	Moderate			Serum	Non-fasting	FFQ	LC-MS		EPIC Italy	Italy	156	93.5897		-0.01																Rothwell, 2019	https://pubmed.ncbi.nlm.nih.gov/31483556/		{Rothwell, 2019 #19009}
Coffee	Coffee (Total)		Catechol sulfate	HMDB0059724	Catechol		Yes	Moderate			Serum	Non-fasting	FFQ	LC-MS		EPIC Italy	Italy	156	93.5897		0.13																Rothwell, 2019	https://pubmed.ncbi.nlm.nih.gov/31483556/		{Rothwell, 2019 #19009}
Coffee	Coffee (Total)		Cyclo(isoleucyl-prolyl)		Cyclo(isoleucyl-prolyl)		Yes	Moderate			Serum	Non-fasting	FFQ	LC-MS		EPIC Italy	Italy	156	93.5897		0.4																Rothwell, 2019	https://pubmed.ncbi.nlm.nih.gov/31483556/		{Rothwell, 2019 #19009}
Coffee	Coffee (Total)		Cyclo(leucyl-prolyl)		Cyclo(leucyl-prolyl)		Yes	Moderate			Serum	Non-fasting	FFQ	LC-MS		EPIC Italy	Italy	156	93.5897		0.01																Rothwell, 2019	https://pubmed.ncbi.nlm.nih.gov/31483556/		{Rothwell, 2019 #19009}
Coffee	Coffee (Total)		Cyclo(prolyl-valyl)		Cyclo(prolyl-valyl)		Yes	Moderate			Serum	Non-fasting	FFQ	LC-MS		EPIC Italy	Italy	156	93.5897		0.3																Rothwell, 2019	https://pubmed.ncbi.nlm.nih.gov/31483556/		{Rothwell, 2019 #19009}
Coffee	Coffee (Total)		Hippuric acid	HMDB0000714	Quinic acid, chlorogenic acid, polyphenols	Yes	Yes	Low			Serum	Non-fasting	FFQ	LC-MS		EPIC Italy	Italy	156	93.5897		0.13																Rothwell, 2019	https://pubmed.ncbi.nlm.nih.gov/31483556/		{Rothwell, 2019 #19009}
Coffee	Coffee (Total)		Paraxanthine	HMDB0001860	Caffeine		Yes	Moderate			Serum	Non-fasting	FFQ	LC-MS		EPIC Italy	Italy	156	93.5897		0.15																Rothwell, 2019	https://pubmed.ncbi.nlm.nih.gov/31483556/		{Rothwell, 2019 #19009}
Coffee	Coffee (Total)		Quinic acid	HMDB0003072	Chlorogenic acid		Yes	High			Serum	Non-fasting	FFQ	LC-MS		EPIC Italy	Italy	156	93.5897		0.16																Rothwell, 2019	https://pubmed.ncbi.nlm.nih.gov/31483556/		{Rothwell, 2019 #19009}
Coffee	Coffee (Total)		Theophylline	HMDB0001889	Caffeine		Yes	Moderate			Serum	Non-fasting	FFQ	LC-MS		EPIC Italy	Italy	156	93.5897		0.11																Rothwell, 2019	https://pubmed.ncbi.nlm.nih.gov/31483556/		{Rothwell, 2019 #19009}
Coffee	Coffee (Total)		Trigonelline	HMDB0000875	Trigonelline		Yes	High			Serum	Non-fasting	FFQ	LC-MS		EPIC Italy	Italy	156	93.5897		0.28																Rothwell, 2019	https://pubmed.ncbi.nlm.nih.gov/31483556/		{Rothwell, 2019 #19009}
Coffee			Catechol sulfate	HMDB0059724	Catechol						Plasma	Non-fasting		LC-MS		Shanghai Physical Activity (SPA)	China	60											0.136	1 yr							Sampson, 2013	https://pubmed.ncbi.nlm.nih.gov/23396963/		{Sampson, 2013 #13725}
Coffee			Catechol sulfate	HMDB0059724	Catechol						Plasma	Non-fasting		LC-MS		PLCO	USA	30											0.51	1 yr							Sampson, 2013	https://pubmed.ncbi.nlm.nih.gov/23396963/		{Sampson, 2013 #13725}
Coffee			Hippuric acid	HMDB0000714	Quinic acid, chlorogenic acid, polyphenols						Plasma	Non-fasting		LC-MS		Shanghai Physical Activity (SPA)	China	60											0.537	1 yr							Sampson, 2013	https://pubmed.ncbi.nlm.nih.gov/23396963/		{Sampson, 2013 #13725}
Coffee			Hippuric acid	HMDB0000714	Quinic acid, chlorogenic acid, polyphenols						Plasma	Non-fasting		LC-MS		PLCO	USA	30											0.572	1 yr							Sampson, 2013	https://pubmed.ncbi.nlm.nih.gov/23396963/		{Sampson, 2013 #13725}
Coffee	Coffee (Filtered)		1-Methyluric acid	HMDB0003099	Caffeine		Yes	Moderate			Plasma	Fasting	FFQ	LC-MS	cross-sectional analysis	VIP (Vasterbotten Intervention Programme)	Sweden	266	34.2		0.29		<0.001		0.87 [0.81–0.92]												Shi, 2019	https://pubmed.ncbi.nlm.nih.gov/31814205/		{Shi, 2019 #20340}
Coffee	Coffee (Boiled)		1-Methyluric acid	HMDB0003099	Caffeine		Yes	Moderate			Plasma	Fasting	FFQ	LC-MS	cross-sectional analysis	VIP (Vasterbotten Intervention Programme)	Sweden	266	34.2		0.03		0.4		0.71 [0.65–0.78]												Shi, 2019	https://pubmed.ncbi.nlm.nih.gov/31814205/		{Shi, 2019 #20340}
Coffee	Coffee (Filtered)		5-Acetylamino-6-amino-3-methyluracil (AAMU)	HMDB0004400	Caffeine		Yes	Moderate			Plasma	Fasting	FFQ	LC-MS	cross-sectional analysis	VIP (Vasterbotten Intervention Programme)	Sweden	266	34.2		0.27		<0.001		0.83 [0.78–0.89]												Shi, 2019	https://pubmed.ncbi.nlm.nih.gov/31814205/		{Shi, 2019 #20340}
Coffee	Coffee (Boiled)		5-Acetylamino-6-amino-3-methyluracil (AAMU)	HMDB0004400	Caffeine		Yes	Moderate			Plasma	Fasting	FFQ	LC-MS	cross-sectional analysis	VIP (Vasterbotten Intervention Programme)	Sweden	266	34.2		0.06		0.09		0.79 [0.74–0.85]												Shi, 2019	https://pubmed.ncbi.nlm.nih.gov/31814205/		{Shi, 2019 #20340}
Coffee	Coffee (Boiled)		Caffeine	HMDB0001847	Caffeine		Yes	Moderate			Plasma	Fasting	FFQ	LC-MS	cross-sectional analysis	VIP (Vasterbotten Intervention Programme)	Sweden	266	34.2		0.01		1		0.61 [0.54–0.68]												Shi, 2019	https://pubmed.ncbi.nlm.nih.gov/31814205/		{Shi, 2019 #20340}
Coffee	Coffee (Filtered)		Caffeine	HMDB0001847	Caffeine		Yes	Moderate			Plasma	Fasting	FFQ	LC-MS	cross-sectional analysis	VIP (Vasterbotten Intervention Programme)	Sweden	266	34.2		0.17		0.004		0.74 [0.66–0.81]												Shi, 2019	https://pubmed.ncbi.nlm.nih.gov/31814205/		{Shi, 2019 #20340}
Coffee	Coffee (Filtered)		Cyclo(leucyl-prolyl)		Cyclo(leucyl-prolyl)		Yes	Moderate			Plasma	Fasting	FFQ	LC-MS	cross-sectional analysis	VIP (Vasterbotten Intervention Programme)	Sweden	266	34.2		0.21		<0.001		0.78 [0.68–0.82]												Shi, 2019	https://pubmed.ncbi.nlm.nih.gov/31814205/		{Shi, 2019 #20340}
Coffee	Coffee (Boiled)		Cyclo(leucyl-prolyl)		Cyclo(leucyl-prolyl)		Yes	Moderate			Plasma	Fasting	FFQ	LC-MS	cross-sectional analysis	VIP (Vasterbotten Intervention Programme)	Sweden	266	34.2		0.01		0.8		0.63 [0.56–0.69]												Shi, 2019	https://pubmed.ncbi.nlm.nih.gov/31814205/		{Shi, 2019 #20340}
Coffee	Coffee (Filtered)		Dihydroferulic acid 4-sulfate	HMDB0041724	Ferulic acid, caffeic acid, chlorogenic acid, feruloylquinic acid	Yes	Yes	Moderate			Plasma	Fasting	FFQ	LC-MS	cross-sectional analysis	VIP (Vasterbotten Intervention Programme)	Sweden	266	34.2		0.16		<0.001		0.74 [0.67–0.82]												Shi, 2019	https://pubmed.ncbi.nlm.nih.gov/31814205/		{Shi, 2019 #20340}
Coffee	Coffee (Boiled)		Dihydroferulic acid 4-sulfate	HMDB0041724	Ferulic acid, caffeic acid, chlorogenic acid, feruloylquinic acid	Yes	Yes	Moderate			Plasma	Fasting	FFQ	LC-MS	cross-sectional analysis	VIP (Vasterbotten Intervention Programme)	Sweden	266	34.2		0.01		0.8		0.63 [0.55–0.71]												Shi, 2019	https://pubmed.ncbi.nlm.nih.gov/31814205/		{Shi, 2019 #20340}
Coffee	Coffee (Filtered)		N-(2-Furoyl)glycine	HMDB0000439	2-Furoic acid		{Heinzmann, 2015 #15576}	Moderate			Plasma	Fasting	FFQ	LC-MS	cross-sectional analysis	VIP (Vasterbotten Intervention Programme)	Sweden	266	34.2		0.22		<0.001		0.81 [0.75–0.88]												Shi, 2019	https://pubmed.ncbi.nlm.nih.gov/31814205/		{Shi, 2019 #20340}
Coffee	Coffee (Boiled)		N-(2-Furoyl)glycine	HMDB0000439	2-Furoic acid		{Heinzmann, 2015 #15576}	Moderate			Plasma	Fasting	FFQ	LC-MS	cross-sectional analysis	VIP (Vasterbotten Intervention Programme)	Sweden	266	34.2		0.1		0.05		0.77 [0.70–0.84]												Shi, 2019	https://pubmed.ncbi.nlm.nih.gov/31814205/		{Shi, 2019 #20340}
Coffee	Coffee (Filtered)		Paraxanthine	HMDB0001860	Caffeine		Yes	Moderate			Plasma	Fasting	FFQ	LC-MS	cross-sectional analysis	VIP (Vasterbotten Intervention Programme)	Sweden	266	34.2		0.21		<0.001		0.77 [0.70–0.84]												Shi, 2019	https://pubmed.ncbi.nlm.nih.gov/31814205/		{Shi, 2019 #20340}
Coffee	Coffee (Boiled)		Paraxanthine	HMDB0001860	Caffeine		Yes	Moderate			Plasma	Fasting	FFQ	LC-MS	cross-sectional analysis	VIP (Vasterbotten Intervention Programme)	Sweden	266	34.2		0.01		0.7		0.69 [0.63–0.75]												Shi, 2019	https://pubmed.ncbi.nlm.nih.gov/31814205/		{Shi, 2019 #20340}
Coffee	Coffee (Filtered)		Quinic acid	HMDB0003072	Chlorogenic acid		Yes	High			Plasma	Fasting	FFQ	LC-MS	cross-sectional analysis	VIP (Vasterbotten Intervention Programme)	Sweden	266	34.2		0.33		<0.001		0.87 [0.82–0.93]												Shi, 2019	https://pubmed.ncbi.nlm.nih.gov/31814205/		{Shi, 2019 #20340}
Coffee	Coffee (Boiled)		Quinic acid	HMDB0003072	Chlorogenic acid		Yes	High			Plasma	Fasting	FFQ	LC-MS	cross-sectional analysis	VIP (Vasterbotten Intervention Programme)	Sweden	266	34.2		0.02		0.9		0.71 [0.64–0.77]												Shi, 2019	https://pubmed.ncbi.nlm.nih.gov/31814205/		{Shi, 2019 #20340}
Coffee	Coffee (Filtered)		Theobromine	HMDB0002825	Caffeine		Yes	Moderate			Plasma	Fasting	FFQ	LC-MS	cross-sectional analysis	VIP (Vasterbotten Intervention Programme)	Sweden	266	34.2		0.14		<0.001		0.78 [0.71–0.86]												Shi, 2019	https://pubmed.ncbi.nlm.nih.gov/31814205/		{Shi, 2019 #20340}
Coffee	Coffee (Boiled)		Theobromine	HMDB0002825	Caffeine		Yes	Moderate			Plasma	Fasting	FFQ	LC-MS	cross-sectional analysis	VIP (Vasterbotten Intervention Programme)	Sweden	266	34.2		-0.05		0.1		0.54 [0.46–0.61]												Shi, 2019	https://pubmed.ncbi.nlm.nih.gov/31814205/		{Shi, 2019 #20340}
Coffee	Coffee (Boiled)		Theophylline	HMDB0001889	Caffeine		Yes	Moderate			Plasma	Fasting	FFQ	LC-MS	cross-sectional analysis	VIP (Vasterbotten Intervention Programme)	Sweden	266	34.2		0.11		0.01		0.66 [0.60–0.73]												Shi, 2019	https://pubmed.ncbi.nlm.nih.gov/31814205/		{Shi, 2019 #20340}
Coffee	Coffee (Filtered)		Theophylline	HMDB0001889	Caffeine		Yes	Moderate			Plasma	Fasting	FFQ	LC-MS	cross-sectional analysis	VIP (Vasterbotten Intervention Programme)	Sweden	266	34.2		0.19		<0.001		0.70 [0.63–0.77]												Shi, 2019	https://pubmed.ncbi.nlm.nih.gov/31814205/		{Shi, 2019 #20340}
Coffee	Coffee (Filtered)		Trigonelline	HMDB0000875	Trigonelline		Yes	High			Plasma	Fasting	FFQ	LC-MS	cross-sectional analysis	VIP (Vasterbotten Intervention Programme)	Sweden	266	34.2		0.25		<0.001		0.86 [0.81–0.91]												Shi, 2019	https://pubmed.ncbi.nlm.nih.gov/31814205/		{Shi, 2019 #20340}
Coffee	Coffee (Boiled)		Trigonelline	HMDB0000875	Trigonelline		Yes	High			Plasma	Fasting	FFQ	LC-MS	cross-sectional analysis	VIP (Vasterbotten Intervention Programme)	Sweden	266	34.2		0.12		<0.001		0.82 [0.77–0.87]												Shi, 2019	https://pubmed.ncbi.nlm.nih.gov/31814205/		{Shi, 2019 #20340}
Coffee	Coffee (Boiled)		7-hydroxy-4-(methoxymethyl)coumarin				No				Plasma	Fasting																									Shi, 2019	https://pubmed.ncbi.nlm.nih.gov/31814205/		{Shi, 2019 #20340}
Coffee	Coffee (Filtered)		7-hydroxy-4-(methoxymethyl)coumarin				No				Plasma	Fasting																									Shi, 2019	https://pubmed.ncbi.nlm.nih.gov/31814205/		{Shi, 2019 #20340}
Coffee	Coffee (Boiled)		Atractyligenin glucuronide	HMDB0240481	Atractyligenin		Yes	High			Plasma	Fasting																									Shi, 2019	https://pubmed.ncbi.nlm.nih.gov/31814205/		{Shi, 2019 #20340}
Coffee	Coffee (Filtered)		Atractyligenin glucuronide	HMDB0240481	Atractyligenin		Yes	High			Plasma	Fasting																									Shi, 2019	https://pubmed.ncbi.nlm.nih.gov/31814205/		{Shi, 2019 #20340}
Coffee	Coffee (Boiled)		Ethyl 3-mercaptopropanoic acid	HMDB0040410			No				Plasma	Fasting																									Shi, 2019	https://pubmed.ncbi.nlm.nih.gov/31814205/		{Shi, 2019 #20340}
Coffee	Coffee (Filtered)		Ethyl 3-mercaptopropanoic acid	HMDB0040410			No				Plasma	Fasting																									Shi, 2019	https://pubmed.ncbi.nlm.nih.gov/31814205/		{Shi, 2019 #20340}
Coffee	Coffee (Boiled)		N-Methylpyridinium	HMDB0240545	Trigonelline		{Lang, 2013 #16303}				Plasma	Fasting																									Shi, 2019	https://pubmed.ncbi.nlm.nih.gov/31814205/		{Shi, 2019 #20340}
Coffee	Coffee (Filtered)		N-Methylpyridinium	HMDB0240545	Trigonelline		{Lang, 2013 #16303}				Plasma	Fasting																									Shi, 2019	https://pubmed.ncbi.nlm.nih.gov/31814205/		{Shi, 2019 #20340}
Coffee	Coffee (Total)		Hippuric acid	HMDB0000714	Quinic acid, chlorogenic acid, polyphenols	Yes	Yes	Low			Plasma	Fasting	FFQ	CE-MS	cross-sectional analysis	The Tsuruoka Metabolome Cohort Study (TMCS)	Japan	7012			0.17																Shibutami, 2021	https://pubmed.ncbi.nlm.nih.gov/33566801/		{Shibutami, 2021 #20871}
Coffee	Coffee (Total)		Quinic acid	HMDB0003072	Chlorogenic acid		Yes	High			Plasma	Fasting	FFQ	CE-MS	cross-sectional analysis	The Tsuruoka Metabolome Cohort Study (TMCS)	Japan	7012			0.39																Shibutami, 2021	https://pubmed.ncbi.nlm.nih.gov/33566801/		{Shibutami, 2021 #20871}
Coffee	Coffee (Total)		Trigonelline	HMDB0000875	r		Yes	High			Plasma	Fasting	FFQ	CE-MS	cross-sectional analysis	The Tsuruoka Metabolome Cohort Study (TMCS)	Japan	7012			0.28																Shibutami, 2021	https://pubmed.ncbi.nlm.nih.gov/33566801/		{Shibutami, 2021 #20871}
Coffee			5-Caffeoylquinic acid	HMDB0240477	5-Caffeoylquinic acid		Yes	High		12-36	Plasma																										Stalmach, 2014	https://pubmed.ncbi.nlm.nih.gov/24947504/		{Stalmach, 2014 #15339}
Coffee			Dihydrocaffeic acid sulfate	HMDB0041721	Caffeic acid, chlorogenic acid			Moderate		126-162	Plasma																										Stalmach, 2014	https://pubmed.ncbi.nlm.nih.gov/24947504/		{Stalmach, 2014 #15339}
Coffee			Ferulic acid-4-O-sulfate	HMDB0029200	Ferulic acid, caffeic acid, chlorogenic acid, feruloylquinic acid			Moderate		192-234	Plasma																										Stalmach, 2014	https://pubmed.ncbi.nlm.nih.gov/24947504/		{Stalmach, 2014 #15339}
Coffee			Hippuric acid	HMDB0000714	Quinic acid, chlorogenic acid, polyphenols						Plasma	Fasting		LC-MS			United States	40											0.44	1.4 years							Townsend, 2013	https://pubmed.ncbi.nlm.nih.gov/23897902/		{Townsend, 2013 #285}
Coffee	Caffeinated coffee		1,3,7-Trimethyluric acid	HMDB0002123	Caffeine		Yes	Moderate			Serum	Non-fasting	FFQ	LC-MS	cross-sectional analysis	CPS-II	US	1382			0.62																Wang, 2018	https://pubmed.ncbi.nlm.nih.gov/29767735/		{Wang, 2018 #18898}
Coffee	Caffeinated coffee		1,3-Dimethyluric acid	HMDB0001857	Caffeine		Yes	Moderate			Serum	Non-fasting	FFQ	LC-MS	cross-sectional analysis	CPS-II	US	1378			0.56																Wang, 2018	https://pubmed.ncbi.nlm.nih.gov/29767735/		{Wang, 2018 #18898}
Coffee	Caffeinated coffee		1,7-Dimethyluric acid	HMDB0011103	Caffeine		Yes	Moderate			Serum	Non-fasting	FFQ	LC-MS	cross-sectional analysis	CPS-II	US	1379			0.61																Wang, 2018	https://pubmed.ncbi.nlm.nih.gov/29767735/		{Wang, 2018 #18898}
Coffee	Caffeinated coffee		1-Methyluric acid	HMDB0003099	Caffeine		Yes	Moderate			Serum	Non-fasting	FFQ	LC-MS	cross-sectional analysis	CPS-II	US	1376			0.6																Wang, 2018	https://pubmed.ncbi.nlm.nih.gov/29767735/		{Wang, 2018 #18898}
Coffee	Caffeinated coffee		1-Methylxanthine	HMDB0003099	Caffeine		Yes	Moderate			Serum	Non-fasting	FFQ	LC-MS	cross-sectional analysis	CPS-II	US	1374			0.64																Wang, 2018	https://pubmed.ncbi.nlm.nih.gov/29767735/		{Wang, 2018 #18898}
Coffee	Decaffeinated coffee		2,3-Dihydroxypyridine								Serum	Non-fasting	FFQ	LC-MS	cross-sectional analysis	CPS-II	US	1386			0.24																Wang, 2018	https://pubmed.ncbi.nlm.nih.gov/29767735/		{Wang, 2018 #18898}
Coffee	Coffee (Total)		3-Hydroxypyridine sulfate	HMDB0240652							Serum	Non-fasting	FFQ	LC-MS	cross-sectional analysis	CPS-II	US	1371			0.61																Wang, 2018	https://pubmed.ncbi.nlm.nih.gov/29767735/		{Wang, 2018 #18898}
Coffee	Decaffeinated coffee		3-Hydroxypyridine sulfate	HMDB0240652							Serum	Non-fasting	FFQ	LC-MS	cross-sectional analysis	CPS-II	US	1383			0.29																Wang, 2018	https://pubmed.ncbi.nlm.nih.gov/29767735/		{Wang, 2018 #18898}
Coffee	Coffee (Total)		3-Methylcatechol sulfate	HMDB0240652							Serum	Non-fasting	FFQ	LC-MS	cross-sectional analysis	CPS-II	US	1372			0.59																Wang, 2018	https://pubmed.ncbi.nlm.nih.gov/29767735/		{Wang, 2018 #18898}
Coffee	Caffeinated coffee		5-Acetylamino-6-amino-3-methyluracil (AAMU)	HMDB0004400	Caffeine						Serum	Non-fasting	FFQ	LC-MS	cross-sectional analysis	CPS-II	US	1377			0.61																Wang, 2018	https://pubmed.ncbi.nlm.nih.gov/29767735/		{Wang, 2018 #18898}
Coffee	Caffeinated coffee		Caffeine	HMDB0001847	Caffeine						Serum	Non-fasting	FFQ	LC-MS	cross-sectional analysis	CPS-II	US	1381			0.61																Wang, 2018	https://pubmed.ncbi.nlm.nih.gov/29767735/		{Wang, 2018 #18898}
Coffee	Coffee (Total)		Citraconate/glutaconate								Serum	Non-fasting	FFQ	LC-MS	cross-sectional analysis	CPS-II	US	1373			0.56																Wang, 2018	https://pubmed.ncbi.nlm.nih.gov/29767735/		{Wang, 2018 #18898}
Coffee	Caffeinated coffee		Paraxanthine	HMDB0001860	Caffeine		Yes	Moderate			Serum	Non-fasting	FFQ	LC-MS	cross-sectional analysis	CPS-II	US	1375			0.6																Wang, 2018	https://pubmed.ncbi.nlm.nih.gov/29767735/		{Wang, 2018 #18898}
Coffee	Coffee (Total)		Quinic acid	HMDB0003072	Chlorogenic acid		Yes	High			Serum	Non-fasting	FFQ	LC-MS	cross-sectional analysis	CPS-II	US	1370			0.66																Wang, 2018	https://pubmed.ncbi.nlm.nih.gov/29767735/		{Wang, 2018 #18898}
Coffee	Decaffeinated coffee		Quinic acid	HMDB0003072	Chlorogenic acid		Yes	High			Serum	Non-fasting	FFQ	LC-MS	cross-sectional analysis	CPS-II	US	1385			0.3																Wang, 2018	https://pubmed.ncbi.nlm.nih.gov/29767735/		{Wang, 2018 #18898}
Coffee	Caffeinated coffee		Theophylline	HMDB0001889	Caffeine		Yes	Moderate			Serum	Non-fasting	FFQ	LC-MS	cross-sectional analysis	CPS-II	US	1380			0.55																Wang, 2018	https://pubmed.ncbi.nlm.nih.gov/29767735/		{Wang, 2018 #18898}
Coffee	Coffee (Total)		Trigonelline	HMDB0000875	Trigonelline		Yes	High			Serum	Non-fasting	FFQ	LC-MS	cross-sectional analysis	CPS-II	US	1369			0.66																Wang, 2018	https://pubmed.ncbi.nlm.nih.gov/29767735/		{Wang, 2018 #18898}
Coffee	Decaffeinated coffee		Trigonelline	HMDB0000875	Trigonelline		Yes	High			Serum	Non-fasting	FFQ	LC-MS	cross-sectional analysis	CPS-II	US	1384			0.26																Wang, 2018	https://pubmed.ncbi.nlm.nih.gov/29767735/		{Wang, 2018 #18898}
Coffee	Caffeinated coffee		Quinic acid	HMDB0003072	Chlorogenic acid		Yes	High			Plasma	Fasting	FFQ	LC-MS		CPS-3	US	671			0.71				0.98												Wang, 2020	https://pubmed.ncbi.nlm.nih.gov/32993181/		{Wang, 2020 #20750}
Coffee	Decaffeinated coffee		Quinic acid	HMDB0003072	Chlorogenic acid		Yes	High			Plasma	Fasting	FFQ	LC-MS		CPS-3	US	671			0.21				0.69												Wang, 2020	https://pubmed.ncbi.nlm.nih.gov/32993181/		{Wang, 2020 #20750}
Coffee	Coffee (Total)		Quinic acid	HMDB0003072	Chlorogenic acid		Yes	High			Plasma	Fasting	24-h Dietary recall (1-day)	LC-MS		CPS-3	US	671			0.74				0.97												Wang, 2020	https://pubmed.ncbi.nlm.nih.gov/32993181/		{Wang, 2020 #20750}
Coffee	Caffeinated coffee		Quinic acid	HMDB0003072	Chlorogenic acid		Yes	High			Plasma	Fasting	24-h Dietary recall (1-day)	LC-MS		CPS-3	US	671			0.71				0.97												Wang, 2020	https://pubmed.ncbi.nlm.nih.gov/32993181/		{Wang, 2020 #20750}
Coffee	Decaffeinated coffee		Quinic acid	HMDB0003072	Chlorogenic acid		Yes	High			Plasma	Fasting	24-h Dietary recall (1-day)	LC-MS		CPS-3	US	671			0.15				0.65												Wang, 2020	https://pubmed.ncbi.nlm.nih.gov/32993181/		{Wang, 2020 #20750}
Coffee	Coffee (Total)		Quinic acid	HMDB0003072	Chlorogenic acid		Yes	High			Plasma	Fasting	FFQ	LC-MS		CPS-3	US	671			0.77				0.99				0.81	6 months							Wang, 2020	https://pubmed.ncbi.nlm.nih.gov/32993181/		{Wang, 2020 #20750}
Coffee	Coffee (Total)		Quinic acid	HMDB0003072	Chlorogenic acid		Yes	High			Plasma	Fasting		LC-MS		CPS-3	USA	671											0.81	6 months							Wang, 2020	https://pubmed.ncbi.nlm.nih.gov/32993181/		{Wang, 2020 #20750}
Coffee			1,3,7-Trimethyluric acid	HMDB0002123	Caffeine		Yes	Moderate			Urine, overnight			LC-MS		Navy Colon Adenoma Study	US	17											0.70	2-10 days							Xiao, 2014	https://pubmed.ncbi.nlm.nih.gov/24788433/		{Xiao, 2014 #14942}
Coffee			1,7-Dimethyluric acid	HMDB0011103	Caffeine		Yes	Moderate			Urine, overnight			LC-MS		Navy Colon Adenoma Study	US	17											0.89	2-10 days							Xiao, 2014	https://pubmed.ncbi.nlm.nih.gov/24788433/		{Xiao, 2014 #14942}
Coffee			1-methylxanthine	HMDB0003099	Caffeine		Yes	Moderate			Urine, overnight			LC-MS		Navy Colon Adenoma Study	US	17											0.76	2-10 days							Xiao, 2014	https://pubmed.ncbi.nlm.nih.gov/24788433/		{Xiao, 2014 #14942}
Coffee			3-methylxanthine	HMDB0001886	Caffeine		Yes	Moderate			Urine, overnight			LC-MS		Navy Colon Adenoma Study	US	17											0.64	2-10 days							Xiao, 2014	https://pubmed.ncbi.nlm.nih.gov/24788433/		{Xiao, 2014 #14942}
Coffee			7-methylxanthine	HMDB0001991	Caffeine		Yes	Moderate			Urine, overnight			LC-MS		Navy Colon Adenoma Study	US	17											0.61	2-10 days							Xiao, 2014	https://pubmed.ncbi.nlm.nih.gov/24788433/		{Xiao, 2014 #14942}
Coffee			catechol sulfate	HMDB0059724	Catechol						Urine, overnight			LC-MS		Navy Colon Adenoma Study	US	17											0.61	2-10 days							Xiao, 2014	https://pubmed.ncbi.nlm.nih.gov/24788433/		{Xiao, 2014 #14942}
Coffee			Hippuric acid	HMDB0000714	Quinic acid, chlorogenic acid, polyphenols						Urine, overnight			LC-MS		Navy Colon Adenoma Study	US	17											0.72	2-10 days							Xiao, 2014	https://pubmed.ncbi.nlm.nih.gov/24788433/		{Xiao, 2014 #14942}
Coffee			N-(2-furoyl)glycine	HMDB0000439	2-Furoic acid						Urine, overnight			LC-MS		Navy Colon Adenoma Study	US	17											0.71	2-10 days							Xiao, 2014	https://pubmed.ncbi.nlm.nih.gov/24788433/		{Xiao, 2014 #14942}
Coffee			Nicotinic acid	HMDB0001488	Trigonelline (roasting product)			Moderate			Urine, overnight			LC-MS		Navy Colon Adenoma Study	US	17											0.72	2-10 days							Xiao, 2014	https://pubmed.ncbi.nlm.nih.gov/24788433/		{Xiao, 2014 #14942}
Coffee			paraxanthine	HMDB0001860	Caffeine		Yes	Moderate			Urine, overnight			LC-MS		Navy Colon Adenoma Study	US	17											0.86	2-10 days							Xiao, 2014	https://pubmed.ncbi.nlm.nih.gov/24788433/		{Xiao, 2014 #14942}
Coffee			Quinic acid	HMDB0003072	Chlorogenic acid		Yes	High			Urine, overnight			LC-MS		Navy Colon Adenoma Study	US	17											0.77	2-10 days							Xiao, 2014	https://pubmed.ncbi.nlm.nih.gov/24788433/		{Xiao, 2014 #14942}
Coffee			Trigonelline	HMDB0000875	Trigonelline		Yes	High			Urine, overnight			LC-MS		Navy Colon Adenoma Study	US	17											0.64	2-10 days							Xiao, 2014	https://pubmed.ncbi.nlm.nih.gov/24788433/		{Xiao, 2014 #14942}
Coffee			1,3,7-Trimethyluric acid	HMDB0002123	Caffeine		Yes	Moderate			Serum			LC-MS		ARIC (Atherosclerosis Risk in Communities)		60											0.67	4-6 wks							Zheng, 2014a	https://pubmed.ncbi.nlm.nih.gov/24910946/		{Zheng, 2014 #17474}
Coffee			1,7-Dimethyluric acid	HMDB0011103	Caffeine		Yes	Moderate			Serum			LC-MS		ARIC (Atherosclerosis Risk in Communities)		60											0.47	4-6 wks							Zheng, 2014a	https://pubmed.ncbi.nlm.nih.gov/24910946/		{Zheng, 2014 #17474}
Coffee			1-Methyluric acid	HMDB0003099	Caffeine		Yes	Moderate			Serum			LC-MS		ARIC (Atherosclerosis Risk in Communities)		60											0.7	4-6 wks							Zheng, 2014a	https://pubmed.ncbi.nlm.nih.gov/24910946/		{Zheng, 2014 #17474}
Coffee			3-Methylxanthine	HMDB0001886	Caffeine		Yes	Moderate			Serum			LC-MS		ARIC (Atherosclerosis Risk in Communities)		60											0.55	4-6 wks							Zheng, 2014a	https://pubmed.ncbi.nlm.nih.gov/24910946/		{Zheng, 2014 #17474}
Coffee			4-Hydroxyhippuric acid	HMDB0013678	Quinic acid, chlorogenic acid, polyphenols			Moderate			Serum			LC-MS		ARIC (Atherosclerosis Risk in Communities)		60											0.62	4-6 wks							Zheng, 2014a	https://pubmed.ncbi.nlm.nih.gov/24910946/		{Zheng, 2014 #17474}
Coffee			Caffeine	HMDB0001847	Caffeine			Moderate			Serum			LC-MS		ARIC (Atherosclerosis Risk in Communities)		60											0.55	4-6 wks							Zheng, 2014a	https://pubmed.ncbi.nlm.nih.gov/24910946/		{Zheng, 2014 #17474}
Coffee			Catechol sulfate	HMDB0059724	Catechol			Moderate			Serum			LC-MS		ARIC (Atherosclerosis Risk in Communities)		60											0.57	4-6 wks							Zheng, 2014a	https://pubmed.ncbi.nlm.nih.gov/24910946/		{Zheng, 2014 #17474}
Coffee			Hippuric acid	HMDB0000714	Quinic acid, chlorogenic acid, polyphenols	Yes	Yes	Low			Serum			LC-MS		ARIC (Atherosclerosis Risk in Communities)		60											0.25	4-6 wks							Zheng, 2014a	https://pubmed.ncbi.nlm.nih.gov/24910946/		{Zheng, 2014 #17474}
Coffee			Theobromine	HMDB0002825	Caffeine			Moderate			Serum			LC-MS		ARIC (Atherosclerosis Risk in Communities)		60											0.2	4-6 wks							Zheng, 2014a	https://pubmed.ncbi.nlm.nih.gov/24910946/		{Zheng, 2014 #17474}
Coffee			Theophylline	HMDB0001889	Caffeine			Moderate			Serum			LC-MS		ARIC (Atherosclerosis Risk in Communities)		60											0.97	4-6 wks							Zheng, 2014a	https://pubmed.ncbi.nlm.nih.gov/24910946/		{Zheng, 2014 #17474}
Coffee	Coffee (Total)		1,3,7-Trimethyluric acid	HMDB0002123	Caffeine		Yes	Moderate			Serum	Fasting	FFQ	LC-MS		ARIC (Atherosclerosis Risk in Communities)		1500				0.1															Zheng, 2014b	https://pubmed.ncbi.nlm.nih.gov/24801555/		{Zheng, 2014 #17479}
Coffee	Coffee (Total)		1,7-Dimethyluric acid	HMDB0011103	Caffeine		Yes	Moderate			Serum	Fasting	FFQ	LC-MS		ARIC (Atherosclerosis Risk in Communities)		1500				0.14															Zheng, 2014b	https://pubmed.ncbi.nlm.nih.gov/24801555/		{Zheng, 2014 #17479}
Coffee	Coffee (Total)		1-Methyluric acid	HMDB0003099	Caffeine		Yes	Moderate			Serum	Fasting	FFQ	LC-MS		ARIC (Atherosclerosis Risk in Communities)		1500				0.12															Zheng, 2014b	https://pubmed.ncbi.nlm.nih.gov/24801555/		{Zheng, 2014 #17479}
Coffee	Coffee (Total)		1-Methylxanthine	HMDB0003099	Caffeine		Yes	Moderate			Serum	Fasting	FFQ	LC-MS		ARIC (Atherosclerosis Risk in Communities)		1500				0.08															Zheng, 2014b	https://pubmed.ncbi.nlm.nih.gov/24801555/		{Zheng, 2014 #17479}
Coffee	Coffee (Total)		5-Acetylamino-6-amino-3-methyluracil (AAMU)	HMDB0004400	Caffeine		Yes	Moderate			Serum	Fasting	FFQ	LC-MS		ARIC (Atherosclerosis Risk in Communities)		1500				0.13															Zheng, 2014b	https://pubmed.ncbi.nlm.nih.gov/24801555/		{Zheng, 2014 #17479}
Coffee	Coffee (Total)		7-Methylxanthine	HMDB0001991	Caffeine		Yes	Moderate			Serum	Fasting	FFQ	LC-MS		ARIC (Atherosclerosis Risk in Communities)		1500				0.1															Zheng, 2014b	https://pubmed.ncbi.nlm.nih.gov/24801555/		{Zheng, 2014 #17479}
Coffee	Coffee (Total)		Caffeine	HMDB0001847	Caffeine		Yes	Moderate			Serum	Fasting	FFQ	LC-MS		ARIC (Atherosclerosis Risk in Communities)		1500				0.08															Zheng, 2014b	https://pubmed.ncbi.nlm.nih.gov/24801555/		{Zheng, 2014 #17479}
Coffee	Coffee (Total)		Paraxanthine	HMDB0001860	Caffeine		Yes	Moderate			Serum	Fasting	FFQ	LC-MS		ARIC (Atherosclerosis Risk in Communities)		1500				0.17															Zheng, 2014b	https://pubmed.ncbi.nlm.nih.gov/24801555/		{Zheng, 2014 #17479}
Coffee	Coffee (Total)		Quinic acid	HMDB0003072	Chlorogenic acid		Yes	High			Serum	Fasting	FFQ	LC-MS		ARIC (Atherosclerosis Risk in Communities)		1500				0.11															Zheng, 2014b	https://pubmed.ncbi.nlm.nih.gov/24801555/		{Zheng, 2014 #17479}

## Sheet: Dairy
FOOD/BIOMARKER DATA											STUDY SPECIFIC DATA																												OTHER
Food Group	Food	Specific Food	Biomarker name	HMDB	Precursor(s)	Microbiota	Plausibility	Food specificity	Source of Specificity Data/food source reference (e.g. Food Composition Database or food chemical analysis)	PK (Tmax, half-life)	Biospecimen	Fasting Status	Dietary assessment method	Analytical method	Study Design (Robust in a free living population?)	Cohort Acronym	Country	Number of Subjects	Consumers (%) proportion of sample that eat vs. do not eat this food/food group	Frequency of detection	Correlation with habitual intake	Beta coefficient (SE)	p-Value	Factor loading	Classification (AUC)	Confounders (i.e., foods)	Intra-assay CV (i.e., technical variability)	Inter-assay CV (i.e., technical variability)	ICC (i.e., within person or biological variability over time)	Time period between repeat samples (e.g. months or years)	Dose-response/ p-value for linearity	Range of intake against which the biomarker has been meaured	Median or mean intake	Standard deviation or range	Units	Generalizability	First Author	Ref (i.e., PMID link)	General comments
Dairy	Dairy products (low-fat/skim milk and skim yogurt, whole milk, whole yogurt, and alltypes of cheeses. Low-fat dairy category included low-fat/skim milkand skim yogurt, whole fat dairy foods (whole milk and wholeyogurt) and fresh cheese)	Dairy products (low-fat/skim milk and skim yogurt, whole milk, whole yogurt, and alltypes of cheeses. Low-fat dairy category included low-fat/skim milkand skim yogurt, whole fat dairy foods (whole milk and wholeyogurt) and fresh cheese)	1-palmitoyl-2-alpha-linolenoyl-GPC (16:0/18:3n3)	NA	NA	NA	NA	NA	NA	NA	plasma	NA	3-day food record	LC-MS	MONA LISA multicentre cross-sectional population survey	NA	France	298	NA	NA	0.17	NA	NA	NA	NA	Related to MetS	NA	NA	NA	NA	NA	NA	mean 0.79-5.55 servings/day	NA	NA	French adults aged 35-74 years old	Capel 2019	https://www.ncbi.nlm.nih.gov/pubmed/31279616
Dairy	Ice cream	NA	10-Undecenoate (11:1n-1)	HMDB0029585	NA	NA	NA	NA	NA	NA	serum	Non-Fasting	FFQ (137-item self-administered food frequency questionnaire)	LC- tandem MS, GC-MS	nested case-control study	PLCO (Prostate, Lung, Colorectal and Ovarian cancer screening trial)	USA	621 (breast cancer cases); 621 (controls)	NA	NA	0.15	NA	p < 1.5 E-6 (Bonferroni corrected)	NA	NA	case status, age at blood draw , smoking history, diabetes history, BMI, education, vigorous physical activity, and daily caloric intake.	NA	NA	NA	NA	NA	NA	NA	NA	NA	men and women between ages 55–76	Playdon 2017	https://pubmed.ncbi.nlm.nih.gov/28659298/
Dairy	Cheese	NA	10-Undecenoate (11:1n-1)	HMDB0029585	NA	NA	NA	NA	NA	NA	serum	Non-Fasting	FFQ (137-item self-administered food frequency questionnaire)	LC- tandem MS, GC-MS	nested case-control study	PLCO (Prostate, Lung, Colorectal and Ovarian cancer screening trial)	USA	621 (breast cancer cases); 621 (controls)	NA	NA	0.16	NA	p < 1.5 E-6 (Bonferroni corrected)	NA	NA	case status, age at blood draw , smoking history, diabetes history, BMI, education, vigorous physical activity, and daily caloric intake.	NA	NA	NA	NA	NA	NA	NA	NA	NA	men and women between ages 55–75	Playdon 2017	https://pubmed.ncbi.nlm.nih.gov/28659298/
Dairy	Butter	NA	10-Undecenoate (11:1n-1)	HMDB0029585	NA	NA	NA	NA	NA	NA	serum	Non-Fasting	FFQ (137-item self-administered food frequency questionnaire)	LC- tandem MS, GC-MS	nested case-control study	PLCO (Prostate, Lung, Colorectal and Ovarian cancer screening trial)	USA	621 (breast cancer cases); 621 (controls)	NA	NA	0.18	NA	p < 1.5 E-6 (Bonferroni corrected)	NA	NA	case status, age at blood draw , smoking history, diabetes history, BMI, education, vigorous physical activity, and daily caloric intake.	NA	NA	NA	NA	NA	NA	NA	NA	NA	men and women between ages 55–77	Playdon 2017	https://pubmed.ncbi.nlm.nih.gov/28659298/
Dairy	Butter	Butter	10-undecenoate (11:1n-1)	HMDB0029585	NA	NA	NA	NA	NA	NA	serum	NA	Food Frequency Questionnaire (FFQ)	UPLC-MS/MS	cross-sectional analysis	CPS-II	USA	1369	NA	NA	0.24	NA	9.3 E-19	NA	0.69	age at blood draw, race, education, smoking status, hormone replacement therapy, physical activity, BMI, ethanol consumption (except for alcohol-containing items), time since last meal, and caloric intake.	NA	NA	NA	NA	NA	NA	NA	NA	NA	CPS-II Nutrition Cohort	Wang 2018	https://academic.oup.com/jn/article/148/6/932/4996163
Dairy	Butter	Butter	10-Undecenoate (11:1n–1)	HMDB0029585	NA	NA	NA	NA	NA	NA	serum	non-fasting	Food Frequency Questionnaire (FFQ)	LC-MS	nested case-control study	PLCO (Prostate, Lung, Colorectal, and Ovarian Cancer Screening Trial)	US	502	NA	NA	0.23	NA	2.05e-07	NA	NA	Age, Sex, Energy, Smoking status	NA	NA	NA	NA	NA	NA	0 (0-2) g/day	NA	NA	PLCO (Prostate, Lung, Colorectal, and Ovarian Cancer Screening Trial)	Guertin 2014	https://www.ncbi.nlm.nih.gov/pubmed/24740205
Dairy	Dairy products (low-fat/skim milk and skim yogurt, whole milk, whole yogurt, and alltypes of cheeses. Low-fat dairy category included low-fat/skim milkand skim yogurt, whole fat dairy foods (whole milk and wholeyogurt) and fresh cheese)	Dairy products (low-fat/skim milk and skim yogurt, whole milk, whole yogurt, and alltypes of cheeses. Low-fat dairy category included low-fat/skim milkand skim yogurt, whole fat dairy foods (whole milk and wholeyogurt) and fresh cheese)	10-undecenoate (11:1n1)	HMDB0029585	NA	NA	NA	NA	NA	NA	plasma	NA	3-day food record	LC-MS	MONA LISA multicentre cross-sectional population survey	NA	France	298	NA	NA	0.16	NA	NA	NA	NA	Related to MetS	NA	NA	NA	NA	NA	NA	mean 0.79-5.55 servings/day	NA	NA	French adults aged 35-74 years old	Capel 2019	https://www.ncbi.nlm.nih.gov/pubmed/31279616
Dairy	Butter	Butter	10-undecenoate (11:1n1)	HMDB0029585	NA	NA	NA	NA	NA	NA	serum and plasma	fasted	Food Frequency Questionnaire (FFQ)	mass spectrometry	Cohort Study	TwinsUK cohort	UK	3500	NA	NA	NA	0.02 (0.003)	2.35e-11	NA	NA	NA	NA	NA	NA	NA	NA	0-50 serving/week	3.5 (6.1) servings per week	NA	NA	TwinsUK (UK Adult Twin Registry)	Pallister 2016	https://journals.plos.org/plosone/article?id=10.1371/journal.pone.0158568
Dairy	Milk, butter, yogurt, cheese icecream	Milk, butter, yogurt, cheese icecream	18:1n-7 (vaccenic acid)	NA	NA	NA	NA	NA	NA	NA	plasma	Fasting	4-d food records	gas chromatography-mass spectrometry	Cross sectional	NA	Australia	NA	NA	NA	NA	2.11 (0.41, 3.81)	<0.05	NA	NA	NA	NA	NA	NA	NA	NA	NA	HF milk (0.87 +/- 0.63), HF yogurt (0.36 +/- 0.26), HF cheese (0.48 +/- 0.42), butter (0.23 +/- 0.26), HF cream (0.38 +/- 0.27), HF dairy dessert (0.56 +/- 0.42) servings per day	NA	NA	86 middle-aged overweight or obese men and women	Nestel 2011	https://www.ncbi.nlm.nih.gov/pubmed/24153346
Dairy	Milk, yogurt	Milk, yogurt	2-Aminobutyrate	CHEM100001502	NA	NA	NA	NA	NA	NA	plasma	fasting	SQFFQ- (Semi-Quantitative Food Frequency Questionnaire)	CE-TOF-MS (capillary electrophoresis time-of-flight mass spectrometry)	cohort study	TMCS-(Tsuruoka Metabolome Cohort Study)	Japan	7012	NA	NA	0.07	0.05	NA	NA	NA	NA	NA	NA	NA	NA	NA	122 g/d	13-255 g/d	NA	NA	Japanese	Shibutami 2021	https://journals.plos.org/plosone/article?id=10.1371/journal.pone.0246456
Dairy	Dairy	Dairy	2,8-quinolinediol sulfate	CHEM100004321	NA	NA	NA	NA	NA	NA	plasma,; 24 hr urine	non-fasting	14-day Weighed	LC/MS	Ancillary Feeding Study	NPAAS (Women's Health Initiative Nutrition and Physical Activity Assessment Study)	USA	153	NA	NA	0.65 (urine)	NA	8.04e-19	NA	NA	NA	NA	NA	NA	NA	NA	NA	1.8 ± 1.01 NDSR Servings	NA	NA	USA	Playdon 2021	unpublished
Dairy	Milk	Milk	2,8-quinolinediol sulfate	CHEM100004321	quinoline	cow gut microbiota	NA	NA	NA	NA	serum	NA	Food Frequency Questionnaire (FFQ)	UPLC-MS/MS	cross-sectional analysis	CPS-II	USA	1369	NA	NA	0.27	NA	2.6 E-24	NA	0.75	age at blood draw, race, education, smoking status, hormone replacement therapy, physical activity, BMI, ethanol consumption (except for alcohol-containing items), time since last meal, and caloric intake.	NA	NA	NA	NA	NA	NA	NA	NA	NA	CPS-II Nutrition Cohort	Wang 2018	https://academic.oup.com/jn/article/148/6/932/4996163
Dairy	Milk	Milk	3-bromo-5-chloro-2,6-dihydroxybenzoic acid	COMP63681	NA	NA	NA	NA	NA	NA	plasma	fasting	CPS-3 FFQ; 24HRs	Metabolon (UPLC-MS)	cohort study	DAS from CPS-3 (Diet Assessment Sub-study from the Cancer Prevention Study-3)	USA	671	NA	NA	0.28 (FFQ); 0.23 (24 HRs)	NA	p < 4.33 E-7 (FFQ); p < 4.17 E-7 (24 HRs)	NA	0.82; 0.75	NA	NA	NA	0.75 (0.72, 0.79)	NA	NA	NA	NA	NA	NA	USA	Wang 2020	https://pubmed.ncbi.nlm.nih.gov/32993181/
Dairy	Butter	NA	3-hydroxyoctanoate	HMDB0001954	NA	NA	NA	NA	NA	NA	serum	Non-Fasting	FFQ (137-item self-administered food frequency questionnaire)	LC- tandem MS, GC-MS	nested case-control study	PLCO (Prostate, Lung, Colorectal and Ovarian cancer screening trial)	USA	621 (breast cancer cases); 621 (controls)	NA	NA	0.15	NA	p < 1.5 E-6 (Bonferroni corrected)	NA	NA	case status, age at blood draw , smoking history, diabetes history, BMI, education, vigorous physical activity, and daily caloric intake.	NA	NA	NA	NA	NA	NA	NA	NA	NA	men and women between ages 55–79	Playdon 2017	https://pubmed.ncbi.nlm.nih.gov/28659298/
Dairy	Dairy products (low-fat/skim milk and skim yogurt, whole milk, whole yogurt, and alltypes of cheeses. Low-fat dairy category included low-fat/skim milkand skim yogurt, whole fat dairy foods (whole milk and wholeyogurt) and fresh cheese)	Dairy products (low-fat/skim milk and skim yogurt, whole milk, whole yogurt, and alltypes of cheeses. Low-fat dairy category included low-fat/skim milkand skim yogurt, whole fat dairy foods (whole milk and wholeyogurt) and fresh cheese)	4-hydroxyphenylpyruvate	NA	NA	NA	NA	NA	NA	NA	plasma	NA	3-day food record	LC-MS	MONA LISA multicentre cross-sectional population survey	NA	France	298	NA	NA	0.17	NA	NA	NA	NA	Related to MetS	NA	NA	NA	NA	NA	NA	mean 0.79-5.55 servings/day	NA	NA	French adults aged 35-74 years old	Capel 2019	https://www.ncbi.nlm.nih.gov/pubmed/31279616
Dairy	Butter	Butter	Acyl-alkyl-phosphatidylcholines	NA	NA	NA	NA	NA	NA	NA	serum	non-fasting	FFQ	FIA-MS/MS	EPIC-Potsdam cohort (cross sectional analysis)	NA	Germany	2380	NA	NA	NA	NA	NA	0.61	NA	NA	0.073	0.113	NA	NA	NA	NA	NA	NA	NA	European adults	Floegel 2013	https://www.ncbi.nlm.nih.gov/pubmed/23942179
Dairy	High fat dairy	High fat dairy	Acyl-alkyl-phosphatidylcholines	NA	NA	NA	NA	NA	NA	NA	serum	non-fasting	FFQ	FIA-MS/MS	EPIC-Potsdam cohort (cross sectional analysis)	NA	Germany	2380	NA	NA	NA	NA	NA	0.2	NA	NA	0.073	0.113	NA	NA	NA	NA	NA	NA	NA	European adults	Floegel 2013	https://www.ncbi.nlm.nih.gov/pubmed/23942179
Dairy	Butter	Butter	Acylcarnitines	NA	NA	NA	NA	NA	NA	NA	serum	non-fasting	FFQ	FIA-MS/MS	EPIC-Potsdam cohort (cross sectional analysis)	NA	Germany	2380	NA	NA	NA	NA	NA	0.68	NA	NA	0.073	0.113	NA	NA	NA	NA	NA	NA	NA	European adults	Floegel 2013	https://www.ncbi.nlm.nih.gov/pubmed/23942179
Dairy	Dairy	Dairy	alpha-carotene	NA	NA	NA	NA	NA	NA	NA	plasma	Non-fasting	dietary questionnaire	HPLC-UV	case-cohort Study	EPIC-InterAct	10 EPIC countries	22 833	NA	NA	0.03‡	NA	*P<0.05; †P<0.001; ‡P<0.0001.	NA	NA	NA	NA	2.7-6.7%	NA	NA	NA	NA	NA	NA	NA	european	Zheng 2020	https://www.bmj.com/content/370/bmj.m2194
Dairy	Dairy	Dairy	beta-carotene	NA	NA	NA	NA	carrot and many other fruits and vegetables	NA	NA	plasma	Non-fasting	dietary questionnaire	HPLC-UV	case-cohort Study	EPIC-InterAct	10 EPIC countries	22 833	NA	NA	0.03*	NA	*P<0.05; †P<0.001; ‡P<0.0001.	NA	NA	NA	NA	2.7-6.7%	NA	NA	NA	NA	NA	NA	NA	european	Zheng 2020	https://www.bmj.com/content/370/bmj.m2194
Dairy	Butter	NA	Caprate (10:0)	NA	NA	NA	NA	NA	NA	NA	serum	Non-Fasting	FFQ (137-item self-administered food frequency questionnaire)	LC- tandem MS, GC-MS	nested case-control study	PLCO (Prostate, Lung, Colorectal and Ovarian cancer screening trial)	USA	621 (breast cancer cases); 621 (controls)	NA	NA	0.15	NA	p < 1.5 E-6 (Bonferroni corrected)	NA	NA	case status, age at blood draw , smoking history, diabetes history, BMI, education, vigorous physical activity, and daily caloric intake.	NA	NA	NA	NA	NA	NA	NA	NA	NA	men and women between ages 55–78	Playdon 2017	https://pubmed.ncbi.nlm.nih.gov/28659298/
Dairy	Butter	Butter	caprate (10:0)	NA	NA	NA	NA	NA	NA	NA	serum	NA	Food Frequency Questionnaire (FFQ)	UPLC-MS/MS	cross-sectional analysis	CPS-II	USA	1369	NA	NA	0.26	NA	1.2 E-21	NA	0.7	age at blood draw, race, education, smoking status, hormone replacement therapy, physical activity, BMI, ethanol consumption (except for alcohol-containing items), time since last meal, and caloric intake.	NA	NA	NA	NA	NA	NA	NA	NA	NA	CPS-II Nutrition Cohort	Wang 2018	https://academic.oup.com/jn/article/148/6/932/4996163
Dairy	Butter	Butter	caprylate (8:0)	NA	NA	NA	NA	NA	NA	NA	serum	NA	Food Frequency Questionnaire (FFQ)	UPLC-MS/MS	cross-sectional analysis	CPS-II	USA	1369	NA	NA	0.21	NA	5.0 E-15	NA	0.67	age at blood draw, race, education, smoking status, hormone replacement therapy, physical activity, BMI, ethanol consumption (except for alcohol-containing items), time since last meal, and caloric intake.	NA	NA	NA	NA	NA	NA	NA	NA	NA	CPS-II Nutrition Cohort	Wang 2018	https://academic.oup.com/jn/article/148/6/932/4996163
Dairy	Total dairy fat	Total dairy fat	Cholesterol ester pentadecanoic acid (C15:0)	HMDB00826	NA	Bacterial flora synthesize in ruminants; cannot be synthesized in humans	YES (PMID 9701185, PMID 11238766)	Milk, ruminant meat fat	NA	NA	serum	NA	7-day food record	GLC-MS	Cohort study	NA	Sweden	62	NA	NA	0.26	NA	NA	NA	NA	NA	0.134	NA	NA	NA	NA	NA	Mean and SD: 20.3 +/- 14.4 g/day; Median and range: 16.7 (4-73) g/day	NA	NA	70 year old Swedish men	Smedman 1999	https://academic.oup.com/ajcn/article/69/1/22/4694112
Dairy	Fat from milk and cream	Fat from milk and cream	Cholesterol ester pentadecanoic acid (C15:0)	HMDB00826	NA	Bacterial flora synthesize in ruminants; cannot be synthesized in humans	YES (PMID 9701185, PMID 11238766)	Milk, ruminant meat fat	NA	NA	serum	NA	7-day food record	GLC-MS	Cohort study	NA	Sweden	62	NA	NA	0.27	NA	NA	NA	NA	NA	0.134	NA	NA	NA	NA	NA	mean and sd: 5.2 +/- 4.3; median and range: 4.1 (0-22) in g/day	NA	NA	70 year old Swedish men	Smedman 1999	https://academic.oup.com/ajcn/article/69/1/22/4694112
Dairy	Ice cream	Ice cream	Cholesterol ester pentadecanoic acid (C15:0)	HMDB00826	NA	Bacterial flora synthesize in ruminants; cannot be synthesized in humans	YES (PMID 9701185, PMID 11238766)	Milk, ruminant meat fat	NA	NA	serum	NA	7-day food record	GLC-MS	Cohort study	NA	Sweden	62	NA	NA	0.27	NA	NA	NA	NA	NA	0.134	NA	NA	NA	NA	NA	mean and sd: 10.4 +/- 18.8; median and range: 0 (0-107) in g/day	NA	NA	70 year old Swedish men	Smedman 1999	https://academic.oup.com/ajcn/article/69/1/22/4694112
Dairy	Butter	Butter	Cholesterol ester pentadecanoic acid (C15:0)	HMDB00826	NA	Bacterial flora synthesize in ruminants; cannot be synthesized in humans	YES (PMID 9701185, PMID 11238766)	Milk, ruminant meat fat	NA	NA	serum	NA	7-day food record	GLC-MS	Cohort study	NA	Sweden	62	NA	NA	0.36	NA	NA	NA	NA	NA	0.134	NA	NA	NA	NA	NA	mean and sd: 7.6 +/- 14.3; median and range 0 (0-60) in g/day	NA	NA	70 year old Swedish men	Smedman 1999	https://academic.oup.com/ajcn/article/69/1/22/4694112
Dairy	Fat from ice cream	Fat from ice cream	Cholesterol ester pentadecanoic acid (C15:0)	HMDB00826	NA	Bacterial flora synthesize in ruminants; cannot be synthesized in humans	YES (PMID 9701185, PMID 11238766)	Milk, ruminant meat fat	NA	NA	serum	NA	7-day food record	GLC-MS	Cohort study	NA	Sweden	62	NA	NA	0.36	NA	NA	NA	NA	NA	0.134	NA	NA	NA	NA	NA	mean and sd: 1.2 +/- 2.3; median and range: 0 (0-11) in g/day	NA	NA	70 year old Swedish men	Smedman 1999	https://academic.oup.com/ajcn/article/69/1/22/4694112
Dairy	Fat from butter	Fat from butter	Cholesterol ester pentadecanoic acid (C15:0)	HMDB00826	NA	Bacterial flora synthesize in ruminants; cannot be synthesized in humans	YES (PMID 9701185, PMID 11238766)	Milk, ruminant meat fat	NA	NA	serum	NA	7-day food record	GLC-MS	Cohort study	NA	Sweden	62	NA	NA	0.46	NA	NA	NA	NA	NA	0.134	NA	NA	NA	NA	NA	mean and sd: 6.1 +/- 11.4; med and range: 0 (0-48) in g/day	NA	NA	70 year old Swedish men	Smedman 1999	https://academic.oup.com/ajcn/article/69/1/22/4694112
Dairy	Butter	Butter	cis-10-Nonadecenoic acid (19:1n9)	NA	NA	NA	NA	NA	NA	NA	serum and plasma	fasted	Food Frequency Questionnaire (FFQ)	mass spectrometry	Cohort Study	TwinsUK cohort	UK	3500	NA	NA	NA	0.018 (0.003)	2.43e-09	NA	NA	NA	NA	NA	NA	NA	NA	0-50 serving/week	3.5 (6.1) servings per week	NA	NA	TwinsUK (UK Adult Twin Registry)	Pallister 2016	https://journals.plos.org/plosone/article?id=10.1371/journal.pone.0158568
Dairy	Milk, yogurt	Milk, yogurt	Citrate	NA	NA	NA	NA	NA	NA	NA	plasma	fasting	SQFFQ- (Semi-Quantitative Food Frequency Questionnaire)	CE-TOF-MS (capillary electrophoresis time-of-flight mass spectrometry)	cohort study	TMCS-(Tsuruoka Metabolome Cohort Study)	Japan	7012	NA	NA	0.07	0.07	NA	NA	NA	NA	NA	NA	NA	NA	NA	122 g/d	13-255 g/d	NA	NA	Japanese	Shibutami 2021	https://journals.plos.org/plosone/article?id=10.1371/journal.pone.0246456
Dairy	Milk, yogurt	Milk, yogurt	Creatine	HMDB00064	NA	NA	NA	NA	NA	NA	plasma	fasting	SQFFQ- (Semi-Quantitative Food Frequency Questionnaire)	CE-TOF-MS (capillary electrophoresis time-of-flight mass spectrometry)	cohort study	TMCS-(Tsuruoka Metabolome Cohort Study)	Japan	7012	NA	NA	0.02	0.03	NA	NA	NA	NA	NA	NA	NA	NA	NA	122 g/d	13-255 g/d	NA	NA	Japanese	Shibutami 2021	https://journals.plos.org/plosone/article?id=10.1371/journal.pone.0246456
Dairy	Milk	Milk	diacylphosphatidylcholine C28:1	NA	NA	NA	NA	NA	NA	NA	serum and urine	NA	Food Frequency Questionnaire (FFQ)	mass spectroscopy	meta-analysis of 3 cohort (TwinsUK, EGCUT,KORA) studies	TwinsUK, EGCUT,KORA	UK, Germany, Estonia	3559 TWINS UK; EGCUT, n = 1109 and KORA, n = 1593	NA	NA	NA	0.034 (0.004)	4.53 × 10−16	NA	0.62 (0.55, 0.69)	age, sex, the primary DNA sequence, and a shared early environment	NA	NA	NA	NA	NA	NA	none, ¼ pint (146.25 g), ½pint (292.5 g), ¾ pint (438.75), 1 pint (585 g) or more than one pint (this was coded as 1½ pints and equal to 877.5 g)	NA	NA	TwinsUK (UK Adult Twin Registry)	Pallister 2016 2	https://link.springer.com/article/10.1007%2Fs00394-016-1278-x
Dairy	cheese	cheese	equol	HMDB0002209	metabolite of daidzein	microbiota	No	Soy	NA	NA	24-hour urine	non-fasting	24-hour dietary recall (24-HDR)	tandem mass spectrometry	cohort Study	EPIC (European Prospective Investigation into Cancer and Nutrition)	4 european countries	475	NA	NA	0.18	NA	NA	NA	NA	NA	NA	NA	NA	NA	NA	NA	NA	NA	NA	european	Zamora-Ros 2016	https://www.nature.com/articles/srep26905
Dairy	Milk	Milk	equol	HMDB0002209	metabolite of daidzein	microbiota	No	Soy	NA	NA	24-hour urine	non-fasting	24-hour dietary recall (24-HDR)	tandem mass spectrometry	cohort Study	EPIC (European Prospective Investigation into Cancer and Nutrition)	4 european countries	475	NA	NA	0.27	NA	NA	NA	NA	NA	NA	NA	NA	NA	NA	NA	NA	NA	NA	european	Zamora-Ros 2016	https://www.nature.com/articles/srep26905
Dairy	Dairy products	Dairy products	equol	HMDB0002209	metabolite of daidzein	microbiota	No	Soy	NA	NA	24-hour urine	non-fasting	24-hour dietary recall (24-HDR)	tandem mass spectrometry	cohort Study	EPIC (European Prospective Investigation into Cancer and Nutrition)	4 european countries	475	NA	NA	0.33	NA	NA	NA	NA	NA	NA	NA	NA	NA	NA	NA	NA	NA	NA	european	Zamora-Ros 2016	https://www.nature.com/articles/srep26905
Dairy	Milk, yogurt	Milk, yogurt	Galactarate	NA	NA	NA	NA	NA	NA	NA	plasma	fasting	SQFFQ- (Semi-Quantitative Food Frequency Questionnaire)	CE-TOF-MS (capillary electrophoresis time-of-flight mass spectrometry)	cohort study	TMCS-(Tsuruoka Metabolome Cohort Study)	Japan	7012	NA	NA	0.09	0.08	NA	NA	NA	NA	NA	NA	NA	NA	NA	122 g/d	13-255 g/d	NA	NA	Japanese	Shibutami 2021	https://journals.plos.org/plosone/article?id=10.1371/journal.pone.0246456
Dairy	total dairy	NA	galactonate	NA	NA	NA	NA	NA	NA	NA	serum	Fasting	FFQ (food frequency questionnaire)	LC-MS, HPLC, tandem MS, GC-MS	nested case-control studies	ATBC (Alpha-Tocopherol, Beta-Carotene Cancer Prevention Study cohort)	Finland	1336	NA	NA	0.29	NA	4.73E-11(Bonferroni corrected)	NA	NA	NA	NA	NA	NA	NA	NA	NA	NA	NA	NA	male Finnish smokers	Playdon 2016	https://pubmed.ncbi.nlm.nih.gov/28031192/
Dairy	Milk	NA	galactonate	NA	NA	NA	NA	NA	NA	NA	serum	Non-Fasting	FFQ (137-item self-administered food frequency questionnaire)	LC- tandem MS, GC-MS	nested case-control study	PLCO (Prostate, Lung, Colorectal and Ovarian cancer screening trial)	USA	621 (breast cancer cases); 621 (controls)	NA	NA	0.19	NA	p < 1.5 E-6 (Bonferroni corrected)	NA	NA	case status, age at blood draw , smoking history, diabetes history, BMI, education, vigorous physical activity, and daily caloric intake.	NA	NA	NA	NA	NA	NA	NA	NA	NA	men and women between ages 55–80	Playdon 2017	https://pubmed.ncbi.nlm.nih.gov/28659298/
Dairy	Milk	Milk	galactonate	NA	galactose	NA	NA	NA	NA	NA	serum	NA	Food Frequency Questionnaire (FFQ)	UPLC-MS/MS	cross-sectional analysis	CPS-II	USA	1369	NA	NA	0.33	NA	1.5 E-35	NA	0.76	age at blood draw, race, education, smoking status, hormone replacement therapy, physical activity, BMI, ethanol consumption (except for alcohol-containing items), time since last meal, and caloric intake.	NA	NA	NA	NA	NA	NA	NA	NA	NA	CPS-II Nutrition Cohort	Wang 2018	https://academic.oup.com/jn/article/148/6/932/4996163
Dairy	Butter	Butter	heptadecanoic acid (17:0)	HMDB02259	NA	Bacterial flora synthesize in ruminants; cannot be synthesized in humans	YES (PMID 9701185)	Milk, ruminant meat fat	NA	NA	dried blood spots	NA	FFQ	GC‐FID	Cross sectional data from a randomized personalized nutrition diet interveniton	Food4Me Proof of Principle study	Germany, Greece, Ireland, the Netherlands, Poland, Spain and the UK	1180	NA	NA	NA	0.10 per SD*	NA	NA	AUC 0.642	NA	0.049	NA	NA	NA	NA	NA	5.8±11.2 g/day	NA	NA	European adults	Albani 2016	https://www.ncbi.nlm.nih.gov/pubmed/26678873
Dairy	Cheese	Cheese	heptadecanoic acid (17:0)	HMDB02259	NA	Bacterial flora synthesize in ruminants; cannot be synthesized in humans	YES (PMID 9701185)	Milk, ruminant meat fat	NA	NA	dried blood spots	NA	FFQ	GC‐FID	Cross sectional data from a randomized personalized nutrition diet interveniton	Food4Me Proof of Principle study	Germany, Greece, Ireland, the Netherlands, Poland, Spain and the UK	1180	NA	NA	NA	0.10 per SD*	NA	NA	AUC 0.618	NA	0.049	NA	NA	NA	NA	NA	24.4±36.3 g/day	NA	NA	European adults	Albani 2016	https://www.ncbi.nlm.nih.gov/pubmed/26678873
Dairy	Cream	Cream	heptadecanoic acid (17:0)	HMDB02259	NA	Bacterial flora synthesize in ruminants; cannot be synthesized in humans	YES (PMID 9701185)	Milk, ruminant meat fat	NA	NA	dried blood spots	NA	FFQ	GC‐FID	Cross sectional data from a randomized personalized nutrition diet interveniton	Food4Me Proof of Principle study	Germany, Greece, Ireland, the Netherlands, Poland, Spain and the UK	1180	NA	NA	NA	0.09 per SD	NA	NA	AUC 0.566	NA	0.049	NA	NA	NA	NA	NA	2.6±6.0 g/day	NA	NA	European adults	Albani 2016	https://www.ncbi.nlm.nih.gov/pubmed/26678873
Dairy	High fat dairy (double cream, high fat cheese, medium fat cheese, and butte)	High fat dairy	heptadecanoic acid (17:0)	HMDB02259	NA	Bacterial flora synthesize in ruminants; cannot be synthesized in humans	YES (PMID 9701185)	Milk, ruminant meat fat	NA	NA	dried blood spots	NA	FFQ	GC‐FID	Cross sectional data from a randomized personalized nutrition diet interveniton	Food4Me Proof of Principle study	Germany, Greece, Ireland, the Netherlands, Poland, Spain and the UK	1180	NA	NA	NA	0.11 per SD*	NA	NA	AUC 0.688	NA	0.049	NA	NA	NA	NA	NA	18.6 g/day	NA	NA	European adults	Albani 2016	https://www.ncbi.nlm.nih.gov/pubmed/26678873
Dairy	Low fat dairy (fullfat or whole milk, low-fat or semiskimmed milk, zero-fat or skimmed milk, single or sour cream, fruit yoghurt or fruit mousse, full fat Greekyoghurt, low-fat natural yoghurt, low-fat cheese, and very low-fat cheese)	Low fat dairy	heptadecanoic acid (17:0)	HMDB02259	NA	Bacterial flora synthesize in ruminants; cannot be synthesized in humans	YES (PMID 9701185)	Milk, ruminant meat fat	NA	NA	dried blood spots	NA	FFQ	GC‐FID	Cross sectional data from a randomized personalized nutrition diet interveniton	Food4Me Proof of Principle study	Germany, Greece, Ireland, the Netherlands, Poland, Spain and the UK	1180	NA	NA	NA	0.13 per SD*	NA	NA	AUC 0.575	NA	0.049	NA	NA	NA	NA	NA	251 g/day versus	NA	NA	European adults	Albani 2016	https://www.ncbi.nlm.nih.gov/pubmed/26678873
Dairy	Milk	Milk	heptadecanoic acid (17:0)	HMDB02259	NA	Bacterial flora synthesize in ruminants; cannot be synthesized in humans	YES (PMID 9701185)	Milk, ruminant meat fat	NA	NA	dried blood spots	NA	FFQ	GC‐FID	Cross sectional data from a randomized personalized nutrition diet interveniton	Food4Me Proof of Principle study	Germany, Greece, Ireland, the Netherlands, Poland, Spain and the UK	1180	NA	NA	NA	0.09 per SD*	NA	NA	NA	NA	0.049	NA	NA	NA	NA	NA	177.7±266.6 g/day	NA	NA	European adults	Albani 2016	https://www.ncbi.nlm.nih.gov/pubmed/26678873
Dairy	Total dairy	Total dairy	heptadecanoic acid (17:0)	HMDB02259	NA	Bacterial flora synthesize in ruminants; cannot be synthesized in humans	YES (PMID 9701185)	Milk, ruminant meat fat	NA	NA	dried blood spots	NA	FFQ	GC‐FID	Cross sectional data from a randomized personalized nutrition diet interveniton	Food4Me Proof of Principle study	Germany, Greece, Ireland, the Netherlands, Poland, Spain and the UK	1180	NA	NA	NA	0.13 per SD*	NA	NA	AUC 0.589	NA	0.049	NA	NA	NA	NA	NA	304.4±279.6 g/day	NA	NA	European adults	Albani 2016	https://www.ncbi.nlm.nih.gov/pubmed/26678873
Dairy	Yogurt	Yogurt	heptadecanoic acid (17:0)	HMDB02259	NA	Bacterial flora synthesize in ruminants; cannot be synthesized in humans	YES (PMID 9701185)	Milk, ruminant meat fat	NA	NA	dried blood spots	NA	FFQ	GC‐FID	Cross sectional data from a randomized personalized nutrition diet interveniton	Food4Me Proof of Principle study	Germany, Greece, Ireland, the Netherlands, Poland, Spain and the UK	1180	NA	NA	NA	0.08 per SD*	NA	NA	NA	NA	0.049	NA	NA	NA	NA	NA	53.6±94.9 g/day	NA	NA	European adults	Albani 2016	https://www.ncbi.nlm.nih.gov/pubmed/26678873
Dairy	2% milk, cheese, and sour cream	2% milk, cheese, and sour cream	heptadecanoic acid (17:0)	HMDB02259	NA	Bacterial flora synthesize in ruminants; cannot be synthesized in humans	YES (PMID 9701185)	Milk, ruminant meat fat	NA	NA	adipose	fasted	Food Frequency Questionnaire (FFQ)	capillary gas chromatography	control subjects from a case-control study	NA	Costa Rica	521	NA	NA	0.31	NA	NA	NA	NA	age, sex, body mass index, and smoking status.	NA	NA	NA	NA	NA	NA	NA	NA	NA	Costa Rican men and women	Baylin 2002	https://academic.oup.com/ajcn/article/76/4/750/4677442
Dairy	Butter	Butter	heptadecanoic acid (17:0)	HMDB02259	NA	Bacterial flora synthesize in ruminants; cannot be synthesized in humans	YES (PMID 9701185)	Milk, ruminant meat fat	NA	NA	adipose	NA	FFQ	GC	Case control study of MI	NA	Norway	111 cases, 107 controls	NA	NA	0.12	NA	NA	NA	NA	NA	NA	0.021 to 0.045	NA	NA	NA	NA	1.4, (0.6, 7.6) (median, 25/75%)	NA	NA	Adults with first MI or controls i nNorway age 45-75 without previously reported MI or serious disease; postmenopausal women	Biong 2006	https://onlinelibrary.wiley.com/doi/abs/10.1002/ejlt.200600044
Dairy	Cheese	Cheese	heptadecanoic acid (17:0)	HMDB02259	NA	Bacterial flora synthesize in ruminants; cannot be synthesized in humans	YES (PMID 9701185)	Milk, ruminant meat fat	NA	NA	adipose	NA	FFQ	GC	Case control study of MI	NA	Norway	111 cases, 107 controls	NA	NA	0.17	NA	NA	NA	NA	NA	NA	0.021 to 0.045	NA	NA	NA	NA	37 ± 23.4 g/day	NA	NA	Adults with first MI or controls i nNorway age 45-75 without previously reported MI or serious disease; postmenopausal women	Biong 2006	https://onlinelibrary.wiley.com/doi/abs/10.1002/ejlt.200600044
Dairy	Dairy fat	Dairy fat	heptadecanoic acid (17:0)	HMDB02259	NA	Bacterial flora synthesize in ruminants; cannot be synthesized in humans	YES (PMID 9701185)	Milk, ruminant meat fat	NA	NA	adipose	NA	FFQ	GC	Case control study of MI	NA	Norway	111 cases, 107 controls	NA	NA	0.27	NA	NA	NA	NA	NA	NA	0.021 to 0.045	NA	NA	NA	NA	24.6 ± 16.2 g/day	NA	NA	Adults with first MI or controls i nNorway age 45-75 without previously reported MI or serious disease; postmenopausal women	Biong 2006	https://onlinelibrary.wiley.com/doi/abs/10.1002/ejlt.200600044
Dairy	Milk	Milk	heptadecanoic acid (17:0)	HMDB02259	NA	Bacterial flora synthesize in ruminants; cannot be synthesized in humans	YES (PMID 9701185)	Milk, ruminant meat fat	NA	NA	adipose	NA	FFQ	GC	Case control study of MI	NA	Norway	111 cases, 107 controls	NA	NA	0.27	NA	NA	NA	NA	NA	NA	0.021 to 0.045	NA	NA	NA	NA	0.8 (0.2, 50) (median, 25/75%) g/day	NA	NA	Adults with first MI or controls i nNorway age 45-75 without previously reported MI or serious disease; postmenopausal women	Biong 2006	https://onlinelibrary.wiley.com/doi/abs/10.1002/ejlt.200600044
Dairy	Dairy Fat	Dairy Fat	heptadecanoic acid (17:0)	HMDB02259	NA	Bacterial flora synthesize in ruminants; cannot be synthesized in humans	YES (PMID 9701185)	Milk, ruminant meat fat	NA	NA	adipose	NA	14-day weighed records and FFQ	GLC-MS	Cross sectional	NA	Norway	137	NA	NA	0.03 (-0.16, 0.22) FFQ; 0.07 (-0.12, 0.26) WR	NA	NA	NA	NA	NA	0.02-0.1	NA	NA	NA	NA	NA	476 (222)g/day WR; 588 (290)g/day FFQ	NA	NA	Healthy men age 21-55	Brevik 2005	https://www.ncbi.nlm.nih.gov/pubmed/16118654
Dairy	Cheese	Cheese	heptadecanoic acid (17:0)	HMDB02259	NA	Bacterial flora synthesize in ruminants; cannot be synthesized in humans	YES (PMID 9701185)	Milk, ruminant meat fat	NA	NA	serum	NA	14-day weighed records and FFQ	GLC-MS	Cross sectional	NA	Norway	137	NA	NA	0.09 (-0.10, 0.27) FFQ; 0.22 (0.04, 0.39) WR	NA	NA	NA	NA	NA	0.02-0.1	NA	NA	NA	NA	NA	34.3 (22.2)g/day WR; 34.6 (24.8)g/day FFQ	NA	NA	Healthy men age 21-55	Brevik 2005	https://www.ncbi.nlm.nih.gov/pubmed/16118654
Dairy	Cheese	Cheese	heptadecanoic acid (17:0)	HMDB02259	NA	Bacterial flora synthesize in ruminants; cannot be synthesized in humans	YES (PMID 9701185)	Milk, ruminant meat fat	NA	NA	adipose	NA	14-day weighed records and FFQ	GLC-MS	Cross sectional	NA	Norway	137	NA	NA	0.16 (-0.03, 0.34) FFQ; 0.06 (-0.14, 0.24) WR	NA	NA	NA	NA	NA	0.02-0.1	NA	NA	NA	NA	NA	34.3 (22.2)g/day WR; 34.6 (24.8)g/day FFQ	NA	NA	Healthy men age 21-55	Brevik 2005	https://www.ncbi.nlm.nih.gov/pubmed/16118654
Dairy	Dairy fats (cheese, yogurt, milk)	Dairy fats (cheese, yogurt, milk)	heptadecanoic acid (17:0)	HMDB02259	NA	Bacterial flora synthesize in ruminants; cannot be synthesized in humans	YES (PMID 9701185)	Milk, ruminant meat fat	NA	NA	serum, plasma and adipose	NA	NA	NA	meta-analysis of 16 prospective cohort studies	NA	NA	NA	NA	NA	0.88 (with total)	NA	NA	NA	NA	BMI, waist circumference, levels of palmitate, triglycerides	NA	NA	NA	NA	NA	NA	NA	NA	NA	12 countries (7 from the United States, 7 from Europe, 1 from Australia, 1 from Taiwan)	Imamura 2018	https://journals.plos.org/plosmedicine/article?id=10.1371/journal.pmed.1002670
Dairy	Dairy Fat %E	Dairy products	heptadecanoic acid (17:0)	HMDB02259	NA	Bacterial flora synthesize in ruminants; cannot be synthesized in humans	YES (PMID 9701185)	Milk, ruminant meat fat	NA	NA	erythrocytes	NA	3 x FFQ	GLC-MS	Nurse's Health Study cohort	NA	USA	NA	NA	NA	0.16 (0.14 total dairy)	NA	NA	NA	NA	NA	0.023	NA	NA	NA	NA	NA	12.5 ± 9.1g/day	NA	NA	US female nurses	Sun 2007	https://academic.oup.com/ajcn/article/86/4/929/4649642
Dairy	Dairy Fat %E	Dairy products	heptadecanoic acid (17:0)	HMDB02259	NA	Bacterial flora synthesize in ruminants; cannot be synthesized in humans	YES (PMID 9701185)	Milk, ruminant meat fat	NA	NA	plasma	NA	3 x FFQ	GLC-MS	Nurse's Health Study cohort	NA	USA	NA	NA	NA	0.21 (0.13 total dairy)	NA	NA	NA	NA	NA	0.072	NA	NA	NA	NA	NA	12.5 ± 9.1g/day	NA	NA	US female nurses	Sun 2007	https://academic.oup.com/ajcn/article/86/4/929/4649642
Dairy	Total dairy fat	Total dairy fat	heptadecanoic acid (17:0)	HMDB02259	NA	Bacterial flora synthesize in ruminants; cannot be synthesized in humans	YES (PMID 9701185)	Milk, ruminant meat fat	NA	NA	adipose	NA	2 x 7-day food records plus 14 x 24-hour recalls	GLC-MS	Cohort study (6 months)	NA	Sweden	NA	NA	NA	DR: 0.19; 24-HR: 0.23	NA	NA	NA	NA	NA	0.091	NA	NA	NA	NA	7.3-71.3 g/day (DR); 4.7-70.9 g/day (24h)	24.9 ± 13.1 g/day (DR); 24.0+/-11.8 (24-h recall)	NA	NA	Swedish men	Wolk 2001	https://academic.oup.com/jn/article/131/3/828/4687197
Dairy	Total dairy fat	Total dairy fat	heptadecanoic acid (17:0)	HMDB02259	NA	Bacterial flora synthesize in ruminants; cannot be synthesized in humans	YES (PMID 9701185)	Milk, ruminant meat fat	NA	NA	serum	NA	2 x 7-day food records plus 14 x 24-hour recalls	GLC-MS	Cohort study (6 months)	NA	Sweden	NA	NA	NA	DR: 0.51 (CE); 0.36 (phospholipids); 24-HR: 0.54 (CE); 0.37 (phospholipids)	NA	NA	NA	NA	NA	0.063	NA	NA	NA	NA	7.3-71.3 g/day (DR); 4.7-70.9 g/day (24h)	24.9 ± 13.1 g/day (DR); 24.0+/-11.8 (24-h recall)	NA	NA	Swedish men	Wolk 2001	https://academic.oup.com/jn/article/131/3/828/4687197
Dairy	Total dairy fat	Total dairy fat	heptadecanoic acid (17:0)	HMDB02259	NA	Bacterial flora synthesize in ruminants; cannot be synthesized in humans	YES (PMID 9701185)	Milk, ruminant meat fat	NA	NA	plasma	NA	FFQ	GLC-MS	NHS and HPFS Cohorts	NHS (Nurses’ Health Study) and HPFS (Health Professionals Follow-Up Study)	USA	51,529 men, 121,700 women	NA	NA	0.16	NA	NA	NA	NA	Other dietary factors, physical activity, BMI,	0.099	NA	NA	NA	NA	NA	NA	NA	NA	US adults	Yakoob 2014	https://www.ncbi.nlm.nih.gov/pmc/articles/PMC4232012/
Dairy	milk, cheese, yogurt, butter and other mixed food sources	Whole fat dairy and low fat dairy	heptadecanoic acid (17:0)	HMDB02259	NA	Bacterial flora synthesize in ruminants; cannot be synthesized in humans	YES (PMID 9701185)	Milk, ruminant meat fat	NA	NA	plasma and RBC	fasting	Food Frequency Questionnaire (FFQ)	gas-liquid chromatography	prospective cohort studies	NHS (Nurses’ Health Study) and HPFS (Health Professionals Follow-Up Study)	USA	3333	NA	NA	0.19 (plasma-whole fat dairy); 0.08 (plasma-low fat dairy); 0.13 (RBC-whole fat dairy); 0.04 (RBC-low fat dairy)	NA	NA	NA	NA	fruits, vegetables, fish, meats, whole grains, sugar-sweetened beverages, polyunsaturated fat, calcium, and glycemic load	NA	0.072 (plasma); 0.113(RBC)	NA	NA	NA	NA	2.1 +/- 1.5 servings/day total dairy women; 2.1 +/- 1.6 serving/day total dairy men	NA	NA	US Men and Women	Yakoob 2016	https://www.ncbi.nlm.nih.gov/pmc/articles/PMC4928633/pdf/nihms768827.pdf
Dairy	Milk	Milk	Heptadecenoic acid (17:1)	HMDB0060038	NA	synthesized by the bacterial flora in the rumen of ruminants	Yes	present in ruminant fat (beef and lamb meat) and in fat fromfish	NA	NA	adipose	NA	FFQ	GC	Case control study of MI	NA	Norway	111 cases, 107 controls	NA	NA	0.07	NA	NA	NA	NA	NA	NA	0.021 to 0.045	NA	NA	NA	NA	0.8 (0.2, 50) (median, 25/75%) g/day	NA	NA	Adults with first MI or controls i nNorway age 45-75 without previously reported MI or serious disease; postmenopausal women	Biong 2006	https://onlinelibrary.wiley.com/doi/abs/10.1002/ejlt.200600044
Dairy	Milk	Milk	Heptadecenoic acid (17:1)	HMDB0060038	NA	synthesized by the bacterial flora in the rumen of ruminants	Yes	present in ruminant fat (beef and lamb meat) and in fat fromfish	NA	NA	serum	fasting	FFQ	GC	Case control study of MI	NA	Norway	111 cases, 107 controls	NA	NA	0.1	NA	NA	NA	NA	NA	NA	0.021 to 0.045	NA	NA	NA	NA	0.8 (0.2, 50) (median, 25/75%) g/day	NA	NA	Adults with first MI or controls i nNorway age 45-75 without previously reported MI or serious disease; postmenopausal women	Biong 2006	https://onlinelibrary.wiley.com/doi/abs/10.1002/ejlt.200600044
Dairy	Butter	Butter	Heptadecenoic acid (17:1)	HMDB0060038	NA	synthesized by the bacterial flora in the rumen of ruminants	Yes	present in ruminant fat (beef and lamb meat) and in fat fromfish	NA	NA	serum	fasting	FFQ	GC	Case control study of MI	NA	Norway	111 cases, 107 controls	NA	NA	0.11	NA	NA	NA	NA	NA	NA	0.021 to 0.045	NA	NA	NA	NA	1.4, (0.6, 7.6) (median, 25/75%)	NA	NA	Adults with first MI or controls i nNorway age 45-75 without previously reported MI or serious disease; postmenopausal women	Biong 2006	https://onlinelibrary.wiley.com/doi/abs/10.1002/ejlt.200600044
Dairy	Butter	Butter	Heptadecenoic acid (17:1)	HMDB0060038	NA	synthesized by the bacterial flora in the rumen of ruminants	Yes	present in ruminant fat (beef and lamb meat) and in fat fromfish	NA	NA	adipose	NA	FFQ	GC	Case control study of MI	NA	Norway	111 cases, 107 controls	NA	NA	0.14	NA	NA	NA	NA	NA	NA	0.021 to 0.045	NA	NA	NA	NA	1.4, (0.6, 7.6) (median, 25/75%)	NA	NA	Adults with first MI or controls i nNorway age 45-75 without previously reported MI or serious disease; postmenopausal women	Biong 2006	https://onlinelibrary.wiley.com/doi/abs/10.1002/ejlt.200600044
Dairy	Dairy fat	Dairy fat	Heptadecenoic acid (17:1)	HMDB0060038	NA	synthesized by the bacterial flora in the rumen of ruminants	Yes	present in ruminant fat (beef and lamb meat) and in fat fromfish	NA	NA	serum	fasting	FFQ	GC	Case control study of MI	NA	Norway	111 cases, 107 controls	NA	NA	0.14	NA	NA	NA	NA	NA	NA	0.021 to 0.045	NA	NA	NA	NA	24.6 ± 16.2 g/day	NA	NA	Adults with first MI or controls i nNorway age 45-75 without previously reported MI or serious disease; postmenopausal women	Biong 2006	https://onlinelibrary.wiley.com/doi/abs/10.1002/ejlt.200600044
Dairy	Cheese	Cheese	Heptadecenoic acid (17:1)	HMDB0060038	NA	synthesized by the bacterial flora in the rumen of ruminants	Yes	present in ruminant fat (beef and lamb meat) and in fat fromfish	NA	NA	adipose	NA	FFQ	GC	Case control study of MI	NA	Norway	111 cases, 107 controls	NA	NA	0.16	NA	NA	NA	NA	NA	NA	0.021 to 0.045	NA	NA	NA	NA	37 ± 23.4 g/day	NA	NA	Adults with first MI or controls i nNorway age 45-75 without previously reported MI or serious disease; postmenopausal women	Biong 2006	https://onlinelibrary.wiley.com/doi/abs/10.1002/ejlt.200600044
Dairy	Cheese	Cheese	Heptadecenoic acid (17:1)	HMDB0060038	NA	synthesized by the bacterial flora in the rumen of ruminants	Yes	present in ruminant fat (beef and lamb meat) and in fat fromfish	NA	NA	serum	fasting	FFQ	GC	Case control study of MI	NA	Norway	111 cases, 107 controls	NA	NA	0.17	NA	NA	NA	NA	NA	NA	0.021 to 0.045	NA	NA	NA	NA	37 ± 23.4 g/day	NA	NA	Adults with first MI or controls i nNorway age 45-75 without previously reported MI or serious disease; postmenopausal women	Biong 2006	https://onlinelibrary.wiley.com/doi/abs/10.1002/ejlt.200600044
Dairy	Dairy fat	Dairy fat	Heptadecenoic acid (17:1)	HMDB0060038	NA	synthesized by the bacterial flora in the rumen of ruminants	Yes	present in ruminant fat (beef and lamb meat) and in fat fromfish	NA	NA	adipose	NA	FFQ	GC	Case control study of MI	NA	Norway	111 cases, 107 controls	NA	NA	0.18	NA	NA	NA	NA	NA	NA	0.021 to 0.045	NA	NA	NA	NA	24.6 ± 16.2 g/day	NA	NA	Adults with first MI or controls i nNorway age 45-75 without previously reported MI or serious disease; postmenopausal women	Biong 2006	https://onlinelibrary.wiley.com/doi/abs/10.1002/ejlt.200600044
Dairy	Total cheese	Total cheese	heptenedioate (C7:1-DC	COMP61866	NA	NA	NA	NA	NA	NA	plasma	fasting	CPS-3 FFQ; 24HRs	Metabolon (UPLC-MS)	cohort study	DAS from CPS-3 (Diet Assessment Sub-study from the Cancer Prevention Study-3)	USA	671	NA	NA	0.30 (FFQ); 0.23 (24 HRs)	NA	p < 4.33 E-7 (FFQ); p < 4.17 E-7 (24 HRs)	NA	0.88; 0.78	NA	NA	NA	0.44 (0.38, 0.50)	NA	NA	NA	NA	NA	NA	USA	Wang 2020	https://pubmed.ncbi.nlm.nih.gov/32993181/
Dairy	Milk, yogurt	Milk, yogurt	Hippurate	NA	NA	NA	NA	NA	NA	NA	plasma	fasting	SQFFQ- (Semi-Quantitative Food Frequency Questionnaire)	CE-TOF-MS (capillary electrophoresis time-of-flight mass spectrometry)	cohort study	TMCS-(Tsuruoka Metabolome Cohort Study)	Japan	7012	NA	NA	0.08	0.05	NA	NA	NA	NA	NA	NA	NA	NA	NA	122 g/d	13-255 g/d	NA	NA	Japanese	Shibutami 2021	https://journals.plos.org/plosone/article?id=10.1371/journal.pone.0246456
Dairy	Milk	NA	Homostachydrine	HMDB0004827	NA	NA	NA	NA	NA	NA	serum	Non-Fasting	FFQ (137-item self-administered food frequency questionnaire)	LC- tandem MS, GC-MS	nested case-control study	PLCO (Prostate, Lung, Colorectal and Ovarian cancer screening trial)	USA	621 (breast cancer cases); 621 (controls)	NA	NA	0.15	NA	p < 1.5 E-6 (Bonferroni corrected)	NA	NA	case status, age at blood draw , smoking history, diabetes history, BMI, education, vigorous physical activity, and daily caloric intake.	NA	NA	NA	NA	NA	NA	NA	NA	NA	men and women between ages 55–83	Playdon 2017	https://pubmed.ncbi.nlm.nih.gov/28659298/
Dairy	Milk	NA	Hydantoin-5-Propionic acid	HMDB0001212	NA	NA	NA	NA	NA	NA	serum	Non-Fasting	FFQ (137-item self-administered food frequency questionnaire)	LC- tandem MS, GC-MS	nested case-control study	PLCO (Prostate, Lung, Colorectal and Ovarian cancer screening trial)	USA	621 (breast cancer cases); 621 (controls)	NA	NA	0.15	NA	p < 1.5 E-6 (Bonferroni corrected)	NA	NA	case status, age at blood draw , smoking history, diabetes history, BMI, education, vigorous physical activity, and daily caloric intake.	NA	NA	NA	NA	NA	NA	NA	NA	NA	men and women between ages 55–84	Playdon 2017	https://pubmed.ncbi.nlm.nih.gov/28659298/
Dairy	Milk	Milk	hydroxysphingomyelin C14:1	NA	NA	NA	NA	NA	NA	NA	serum and urine	NA	Food Frequency Questionnaire (FFQ)	mass spectroscopy	meta-analysis of 3 cohort (TwinsUK, EGCUT,KORA) studies	TwinsUK, EGCUT,KORA	UK, Germany, Estonia	3559 TWINS UK; EGCUT, n = 1109 and KORA, n = 1593	NA	NA	NA	0.034 (0.005)	9.75 × 10−14	NA	0.62 (0.55, 0.69)	age, sex, the primary DNA sequence, and a shared early environment	NA	NA	NA	NA	NA	NA	none, ¼ pint (146.25 g), ½pint (292.5 g), ¾ pint (438.75), 1 pint (585 g) or more than one pint (this was coded as 1½ pints and equal to 877.5 g)	NA	NA	TwinsUK (UK Adult Twin Registry)	Pallister 2016 2	https://link.springer.com/article/10.1007%2Fs00394-016-1278-x
Dairy	Dairy products (g/day)	Dairy products (g/day)	iodine	HMDB0000675	NA	NA	Dairy has mandatory iodine fortification in Norway	Also present in iodine supplements; iodine associated with fruit/vegatable intake, fish/seafood	NA	NA	urine, 24-hour	NA	FFQ and 7-d food record	ICP-MS	Prospective cohort	Norwegian Mother and Child Cohort Study (MoBa)	Norway	119	NA	98.8095	NA	0.26 (FD); 0.09 (FFQ)	NA	NA	NA	fish/seafood intake and time of year	NA	NA	NA	NA	NA	NA	Median (P5, P95) 450 (66, 1330) (FFQ); 370 (140, 830) (FD)	NA	NA	Adults in Norway	Brantsaeter 2009	https://www.ncbi.nlm.nih.gov/pubmed/18059417
Dairy	Milk	NA	Lactose	HMDB00186	NA	NA	NA	NA	NA	NA	serum	Non-Fasting	FFQ (137-item self-administered food frequency questionnaire)	LC- tandem MS, GC-MS	nested case-control study	PLCO (Prostate, Lung, Colorectal and Ovarian cancer screening trial)	USA	621 (breast cancer cases); 621 (controls)	NA	NA	0.15	NA	p < 1.5 E-6 (Bonferroni corrected)	NA	NA	case status, age at blood draw , smoking history, diabetes history, BMI, education, vigorous physical activity, and daily caloric intake.	NA	NA	NA	NA	NA	NA	NA	NA	NA	men and women between ages 55–81	Playdon 2017	https://pubmed.ncbi.nlm.nih.gov/28659298/
Dairy	Dairy	Dairy	lactose	HMDB00186	NA	NA	NA	NA	NA	NA	plasma,; 24 hr urine	non-fasting	14-day Weighed	LC/MS	Ancillary Feeding Study	NPAAS (Women's Health Initiative Nutrition and Physical Activity Assessment Study)	USA	153	NA	NA	0.47 (urine)	NA	2.52e-09	NA	NA	NA	NA	NA	NA	NA	NA	NA	1.8 ± 1.01 NDSR Servings	NA	NA	USA	Playdon 2021	unpublished
Dairy	Milk, yogurt	Milk, yogurt	Lysine	HMDB00182	NA	NA	NA	NA	NA	NA	plasma	fasting	SQFFQ- (Semi-Quantitative Food Frequency Questionnaire)	CE-TOF-MS (capillary electrophoresis time-of-flight mass spectrometry)	cohort study	TMCS-(Tsuruoka Metabolome Cohort Study)	Japan	7012	NA	NA	0.05	0.04	NA	NA	NA	NA	NA	NA	NA	NA	NA	122 g/d	13-255 g/d	NA	NA	Japanese	Shibutami 2021	https://journals.plos.org/plosone/article?id=10.1371/journal.pone.0246456
Dairy	Butter	Butter	Lyso-phosphatidylcholines	NA	NA	NA	NA	NA	NA	NA	serum	non-fasting	FFQ	FIA-MS/MS	EPIC-Potsdam cohort (cross sectional analysis)	NA	Germany	2380	NA	NA	NA	NA	NA	0.54	NA	NA	0.073	0.113	NA	NA	NA	NA	NA	NA	NA	European adults	Floegel 2013	https://www.ncbi.nlm.nih.gov/pubmed/23942179
Dairy	High fat dairy	High fat dairy	Lyso-phosphatidylcholines	NA	NA	NA	NA	NA	NA	NA	serum	non-fasting	FFQ	FIA-MS/MS	EPIC-Potsdam cohort (cross sectional analysis)	NA	Germany	2380	NA	NA	NA	NA	NA	0.3	NA	NA	0.073	0.113	NA	NA	NA	NA	NA	NA	NA	European adults	Floegel 2013	https://www.ncbi.nlm.nih.gov/pubmed/23942179
Dairy	Milk, butter, yogurt, cheese icecream	Milk, butter, yogurt, cheese icecream	lyso-plateletactivating factor 20:0	NA	NA	NA	NA	NA	NA	NA	plasma	Fasting	4-d food records	gas chromatography-mass spectrometry	Cross sectional	NA	Australia	NA	NA	NA	NA	0.73 (0.19, 1.26)	<0.01	NA	NA	NA	NA	NA	NA	NA	NA	NA	HF milk (0.87 +/- 0.63), HF yogurt (0.36 +/- 0.26), HF cheese (0.48 +/- 0.42), butter (0.23 +/- 0.26), HF cream (0.38 +/- 0.27), HF dairy dessert (0.56 +/- 0.42) servings per day	NA	NA	86 middle-aged overweight or obese men and women	Nestel 2011	https://www.ncbi.nlm.nih.gov/pubmed/24153346
Dairy	Milk, butter, yogurt, cheese icecream	Milk, butter, yogurt, cheese icecream	lyso-plateletactivating factor 22:1	NA	NA	NA	NA	NA	NA	NA	plasma	Fasting	4-d food records	gas chromatography-mass spectrometry	Cross sectional	NA	Australia	NA	NA	NA	NA	0.85 (0.28, 1.43)	<0.01	NA	NA	NA	NA	NA	NA	NA	NA	NA	HF milk (0.87 +/- 0.63), HF yogurt (0.36 +/- 0.26), HF cheese (0.48 +/- 0.42), butter (0.23 +/- 0.26), HF cream (0.38 +/- 0.27), HF dairy dessert (0.56 +/- 0.42) servings per day	NA	NA	86 middle-aged overweight or obese men and women	Nestel 2011	https://www.ncbi.nlm.nih.gov/pubmed/24153346
Dairy	Milk, butter, yogurt, cheese icecream	Milk, butter, yogurt, cheese icecream	lysophosphatidylcholine 15:0	NA	NA	NA	NA	NA	NA	NA	plasma	Fasting	4-d food records	gas chromatography-mass spectrometry	Cross sectional	NA	Australia	NA	NA	NA	NA	0.95 (0.54, 1.35)	<0.01	NA	NA	NA	NA	NA	NA	NA	NA	NA	HF milk (0.87 +/- 0.63), HF yogurt (0.36 +/- 0.26), HF cheese (0.48 +/- 0.42), butter (0.23 +/- 0.26), HF cream (0.38 +/- 0.27), HF dairy dessert (0.56 +/- 0.42) servings per day	NA	NA	86 middle-aged overweight or obese men and women	Nestel 2011	https://www.ncbi.nlm.nih.gov/pubmed/24153346
Dairy	Milk, butter, yogurt, cheese icecream	Milk, butter, yogurt, cheese icecream	lysophosphatidylcholine17:0	NA	NA	NA	NA	NA	NA	NA	plasma	Fasting	4-d food records	gas chromatography-mass spectrometry	Cross sectional	NA	Australia	NA	NA	NA	NA	0.77 (0.39, 1.16)	<0.01	NA	NA	NA	NA	NA	NA	NA	NA	NA	HF milk (0.87 +/- 0.63), HF yogurt (0.36 +/- 0.26), HF cheese (0.48 +/- 0.42), butter (0.23 +/- 0.26), HF cream (0.38 +/- 0.27), HF dairy dessert (0.56 +/- 0.42) servings per day	NA	NA	86 middle-aged overweight or obese men and women	Nestel 2011	https://www.ncbi.nlm.nih.gov/pubmed/24153346
Dairy	Total cheese	Total cheese	margaroylcarnitine (C17)	NA	NA	NA	NA	NA	NA	NA	plasma	fasting	CPS-3 FFQ; 24HRs	Metabolon (UPLC-MS)	cohort study	DAS from CPS-3 (Diet Assessment Sub-study from the Cancer Prevention Study-3)	USA	671	NA	NA	0.25 (FFQ); 0.2 (24 HRs)	NA	p < 4.33 E-7 (FFQ); p < 4.17 E-7 (24 HRs)	NA	0.88; 0.78	NA	NA	NA	0.37 (0.31, 0.44)	NA	NA	NA	NA	NA	NA	USA	Wang 2020	https://pubmed.ncbi.nlm.nih.gov/32993181/
Dairy	Butter	Butter	Methyl palmitate	CHEM100002945	NA	NA	NA	NA	NA	NA	Serum	non-fasting	Food Frequency Questionnaire (FFQ)	LC-MS	nested case-control study	PLCO (Prostate, Lung, Colorectal, and Ovarian Cancer Screening Trial)	US	502	NA	NA	0.262	NA	2.97e-09	NA	NA	Age, Sex, Energy, Smoking status	NA	NA	NA	NA	NA	NA	0 (0-2) g/day	NA	NA	PLCO (Prostate, Lung, Colorectal, and Ovarian Cancer Screening Trial)	Guertin 2014	https://www.ncbi.nlm.nih.gov/pubmed/24740205
Dairy	Butter	Butter	Methyl palmitate	CHEM100002945	NA	NA	NA	NA	NA	NA	serum and plasma	fasted	Food Frequency Questionnaire (FFQ)	mass spectrometry	Cohort Study	TwinsUK cohort	UK	3500	NA	NA	NA	0.025 (0.004)	3.09e-12	NA	NA	NA	NA	NA	NA	NA	NA	0-50 serving/week	3.5 (6.1) servings per week	NA	NA	TwinsUK (UK Adult Twin Registry)	Pallister 2016	https://journals.plos.org/plosone/article?id=10.1371/journal.pone.0158568
Dairy	Butter	Butter	Myristic acid (14:0)	HMDB00806	NA	NA	NA	present in ruminant fat (beef and lamb meat) and in fat fromfish	NA	NA	serum and plasma	fasted	Food Frequency Questionnaire (FFQ)	mass spectrometry	Cohort Study	TwinsUK cohort	UK	3500	NA	NA	NA	0.019 (0.003)	6.68e-10	NA	NA	NA	NA	NA	NA	NA	NA	0-50 serving/week	3.5 (6.1) servings per week	NA	NA	TwinsUK (UK Adult Twin Registry)	Pallister 2016	https://journals.plos.org/plosone/article?id=10.1371/journal.pone.0158568
Dairy	Milk	Milk	myristic acid (14:0)	HMDB00806	NA	NA	NA	present in ruminant fat (beef and lamb meat) and in fat fromfish	NA	NA	serum	fasting	FFQ	GC	Case control study of MI	NA	Norway	111 cases, 107 controls	NA	NA	0.08	NA	NA	NA	NA	NA	NA	0.021 to 0.045	NA	NA	NA	NA	0.8 (0.2, 50) (median, 25/75%) g/day	NA	NA	Adults with first MI or controls i nNorway age 45-75 without previously reported MI or serious disease; postmenopausal women	Biong 2006	https://onlinelibrary.wiley.com/doi/abs/10.1002/ejlt.200600044
Dairy	Cheese	Cheese	myristic acid (14:0)	HMDB00806	NA	NA	NA	present in ruminant fat (beef and lamb meat) and in fat fromfish	NA	NA	serum	fasting	FFQ	GC	Case control study of MI	NA	Norway	111 cases, 107 controls	NA	NA	0.12	NA	NA	NA	NA	NA	NA	0.021 to 0.045	NA	NA	NA	NA	37 ± 23.4 g/day	NA	NA	Adults with first MI or controls i nNorway age 45-75 without previously reported MI or serious disease; postmenopausal women	Biong 2006	https://onlinelibrary.wiley.com/doi/abs/10.1002/ejlt.200600044
Dairy	Butter	Butter	myristic acid (14:0)	HMDB00806	NA	NA	NA	present in ruminant fat (beef and lamb meat) and in fat fromfish	NA	NA	serum	fasting	FFQ	GC	Case control study of MI	NA	Norway	111 cases, 107 controls	NA	NA	0.13	NA	NA	NA	NA	NA	NA	0.021 to 0.045	NA	NA	NA	NA	1.4, (0.6, 7.6) (median, 25/75%)	NA	NA	Adults with first MI or controls i nNorway age 45-75 without previously reported MI or serious disease; postmenopausal women	Biong 2006	https://onlinelibrary.wiley.com/doi/abs/10.1002/ejlt.200600044
Dairy	Dairy fat	Dairy fat	myristic acid (14:0)	HMDB00806	NA	NA	NA	present in ruminant fat (beef and lamb meat) and in fat fromfish	NA	NA	serum	fasting	FFQ	GC	Case control study of MI	NA	Norway	111 cases, 107 controls	NA	NA	0.16	NA	NA	NA	NA	NA	NA	0.021 to 0.045	NA	NA	NA	NA	24.6 ± 16.2 g/day	NA	NA	Adults with first MI or controls i nNorway age 45-75 without previously reported MI or serious disease; postmenopausal women	Biong 2006	https://onlinelibrary.wiley.com/doi/abs/10.1002/ejlt.200600044
Dairy	Milk, full fat	Milk, full fat	myristic acid (14:0)	HMDB00806	NA	NA	NA	present in ruminant fat (beef and lamb meat) and in fat fromfish	NA	NA	adipose	NA	FFQ	GC	Case control study of MI	NA	Norway	111 cases, 107 controls	NA	NA	0.2	NA	NA	NA	NA	NA	NA	0.021 to 0.045	NA	NA	NA	NA	0.8 (0.2, 50) (median, 25/75%) g/day	NA	NA	Adults with first MI or controls i nNorway age 45-75 without previously reported MI or serious disease; postmenopausal women	Biong 2006	https://onlinelibrary.wiley.com/doi/abs/10.1002/ejlt.200600044
Dairy	Cheese	Cheese	myristic acid (14:0)	HMDB00806	NA	NA	NA	present in ruminant fat (beef and lamb meat) and in fat fromfish	NA	NA	adipose	NA	FFQ	GC	Case control study of MI	NA	Norway	111 cases, 107 controls	NA	NA	0.21	NA	NA	NA	NA	NA	NA	0.021 to 0.045	NA	NA	NA	NA	37 ± 23.4 g/day	NA	NA	Adults with first MI or controls i nNorway age 45-75 without previously reported MI or serious disease; postmenopausal women	Biong 2006	https://onlinelibrary.wiley.com/doi/abs/10.1002/ejlt.200600044
Dairy	Butter	Butter	myristic acid (14:0)	HMDB00806	NA	NA	NA	present in ruminant fat (beef and lamb meat) and in fat fromfish	NA	NA	adipose	NA	FFQ	GC	Case control study of MI	NA	Norway	111 cases, 107 controls	NA	NA	0.23	NA	NA	NA	NA	NA	NA	0.021 to 0.045	NA	NA	NA	NA	1.4, (0.6, 7.6) (median, 25/75%)	NA	NA	Adults with first MI or controls i nNorway age 45-75 without previously reported MI or serious disease; postmenopausal women	Biong 2006	https://onlinelibrary.wiley.com/doi/abs/10.1002/ejlt.200600044
Dairy	Dairy fat	Dairy fat	myristic acid (14:0)	HMDB00806	NA	NA	NA	vegetable fats, butterfat, coconut, palm, and nutmeg oils	NA	NA	adipose	NA	FFQ	GC	Case control study of MI	NA	Norway	111 cases, 107 controls	NA	NA	0.37	NA	NA	NA	NA	NA	NA	0.021 to 0.045	NA	NA	NA	NA	24.6 ± 16.2 g/day	NA	NA	Adults with first MI or controls i nNorway age 45-75 without previously reported MI or serious disease; postmenopausal women	Biong 2006	https://onlinelibrary.wiley.com/doi/abs/10.1002/ejlt.200600044
Dairy	Cottage or ricotta cheese, cheese, whole milk, Whole-fat yogurt, Ice cream, butter	Whole fat dairy and low fat dairy	myristic acid (14:0)	HMDB00806	NA	NA	NA	present in ruminant fat (beef and lamb meat) and in fat fromfish	NA	NA	plasma	fasting	food-frequency questionnaire	thin-layer chromatography, gas chromatography	prospective cohort study	MESA (Multi-Ethnic Study of Atherosclerosis)	USA	2617	NA	NA	0.1	NA	NA	NA	NA	age, sex, race-ethnicity, field center, and energy intake	NA	NA	NA	NA	NA	NA	5.5 (+/- 7.9) serving/week	NA	NA	white, black, Hispanic, and Chinese Americans	Mozaffarian 2013	https://www.ncbi.nlm.nih.gov/pmc/articles/PMC3607658/pdf/ajcn974854.pdf
Dairy	total dairy	NA	Myristoyl sphingomyelin	NA	NA	NA	NA	NA	NA	NA	serum	Fasting	FFQ (food frequency questionnaire)	LC-MS, HPLC, tandem MS, GC-MS	nested case-control studies	ATBC (Alpha-Tocopherol, Beta-Carotene Cancer Prevention Study cohort)	Finland	1336	NA	NA	0.25	NA	0.0000000118 (Bonferroni corrected)	NA	NA	NA	NA	NA	NA	NA	NA	NA	NA	NA	NA	male Finnish smokers	Playdon 2016	https://pubmed.ncbi.nlm.nih.gov/28031192/
Dairy	Cheese	NA	Myristoyl sphingomyelin	NA	NA	NA	NA	NA	NA	NA	serum	Non-Fasting	FFQ (137-item self-administered food frequency questionnaire)	LC- tandem MS, GC-MS	nested case-control study	PLCO (Prostate, Lung, Colorectal and Ovarian cancer screening trial)	USA	621 (breast cancer cases); 621 (controls)	NA	NA	0.19	NA	p < 1.5 E-6 (Bonferroni corrected)	NA	NA	case status, age at blood draw , smoking history, diabetes history, BMI, education, vigorous physical activity, and daily caloric intake.	NA	NA	NA	NA	NA	NA	NA	NA	NA	men and women between ages 55–74	Playdon 2017	https://pubmed.ncbi.nlm.nih.gov/28659298/
Dairy	Milk	Milk	N,N,N-trimethyl-5-aminovalerate	NA	NA	NA	NA	NA	NA	NA	plasma	fasting	CPS-3 FFQ; 24HRs	Metabolon (UPLC-MS)	cohort study	DAS from CPS-3 (Diet Assessment Sub-study from the Cancer Prevention Study-3)	USA	671	NA	NA	0.27 (FFQ); 0.23 (24 HRs)	NA	p < 4.33 E-7 (FFQ); p < 4.17 E-7 (24 HRs)	NA	0.83; 0.73	NA	NA	NA	0.87 (0.85, 0.89)	NA	NA	NA	NA	NA	NA	USA	Wang 2020	https://pubmed.ncbi.nlm.nih.gov/32993181/
Dairy	Milk	NA	Orotate	HMDB0000226	NA	NA	NA	NA	NA	NA	serum	Non-Fasting	FFQ (137-item self-administered food frequency questionnaire)	LC- tandem MS, GC-MS	nested case-control study	PLCO (Prostate, Lung, Colorectal and Ovarian cancer screening trial)	USA	621 (breast cancer cases); 621 (controls)	NA	NA	0.15	NA	p < 1.5 E-6 (Bonferroni corrected)	NA	NA	case status, age at blood draw , smoking history, diabetes history, BMI, education, vigorous physical activity, and daily caloric intake.	NA	NA	NA	NA	NA	NA	NA	NA	NA	men and women between ages 55–85	Playdon 2017	https://pubmed.ncbi.nlm.nih.gov/28659298/
Dairy	yogurt, cheese, milk and dairy desserts	yogurt, cheese, milk and dairy desserts	pantothenate	NA	NA	NA	NA	NA	NA	NA	urine and serum	NA	NA	NMR	multilevel study (cross sectional analysis of multilevel birth cohort study)	NA	six european populations	NA	NA	NA	NA	NA	NA	NA	NA	age, sex, BMI, ethnicity, dietary and country of origin	0.11 for urinary metabolites, 0.15 for serum metabolites	0.07	NA	NA	NA	NA	19.8 (12.5-27.6)	NA	NA	NA	Lau 2018	https://bmcmedicine.biomedcentral.com/articles/10.1186/s12916-018-1190-8#MOESM1
Dairy	yogurt, cheese, milk and dairy desserts	yogurt, cheese, milk and dairy desserts	PC aa C28:1	NA	NA	NA	NA	NA	NA	NA	urine and serum	NA	NA	NMR	multilevel study (cross sectional analysis of multilevel birth cohort study)	NA	six european populations	NA	NA	NA	NA	NA	NA	NA	NA	age, sex, BMI, ethnicity, dietary and country of origin	0.11 for urinary metabolites, 0.15 for serum metabolites	0.109	NA	NA	NA	NA	19.8 (12.5-27.6)	NA	NA	NA	Lau 2018	https://bmcmedicine.biomedcentral.com/articles/10.1186/s12916-018-1190-8#MOESM1
Dairy	yogurt, cheese, milk and dairy desserts	yogurt, cheese, milk and dairy desserts	PC aa C30:0	NA	NA	NA	NA	NA	NA	NA	urine and serum	NA	NA	NMR	multilevel study (cross sectional analysis of multilevel birth cohort study)	NA	six european populations	NA	NA	NA	NA	NA	NA	NA	NA	age, sex, BMI, ethnicity, dietary and country of origin	0.11 for urinary metabolites, 0.15 for serum metabolites	0.082	NA	NA	NA	NA	19.8 (12.5-27.6)	NA	NA	NA	Lau 2018	https://bmcmedicine.biomedcentral.com/articles/10.1186/s12916-018-1190-8#MOESM1
Dairy	yogurt, cheese, milk and dairy desserts	yogurt, cheese, milk and dairy desserts	PC aa C38:0	NA	NA	NA	NA	NA	NA	NA	urine and serum	NA	NA	NMR	multilevel study (cross sectional analysis of multilevel birth cohort study)	NA	six european populations	NA	NA	NA	NA	NA	NA	NA	NA	age, sex, BMI, ethnicity, dietary and country of origin	0.11 for urinary metabolites, 0.15 for serum metabolites	0.107	NA	NA	NA	NA	19.8 (12.5-27.6)	NA	NA	NA	Lau 2018	https://bmcmedicine.biomedcentral.com/articles/10.1186/s12916-018-1190-8#MOESM1
Dairy	yogurt, cheese, milk and dairy desserts	yogurt, cheese, milk and dairy desserts	PC ae C30:0	NA	NA	NA	NA	NA	NA	NA	urine and serum	NA	NA	NMR	multilevel study (cross sectional analysis of multilevel birth cohort study)	NA	six european populations	NA	NA	NA	NA	NA	NA	NA	NA	age, sex, BMI, ethnicity, dietary and country of origin	0.11 for urinary metabolites, 0.15 for serum metabolites	0.159	NA	NA	NA	NA	19.8 (12.5-27.6)	NA	NA	NA	Lau 2018	https://bmcmedicine.biomedcentral.com/articles/10.1186/s12916-018-1190-8#MOESM1
Dairy	yogurt, cheese, milk and dairy desserts	yogurt, cheese, milk and dairy desserts	PC ae C38:6	NA	NA	NA	NA	NA	NA	NA	urine and serum	NA	NA	NMR	multilevel study (cross sectional analysis of multilevel birth cohort study)	NA	six european populations	NA	NA	NA	NA	NA	NA	NA	NA	age, sex, BMI, ethnicity, dietary and country of origin	0.11 for urinary metabolites, 0.15 for serum metabolites	0.116	NA	NA	NA	NA	19.8 (12.5-27.6)	NA	NA	NA	Lau 2018	https://bmcmedicine.biomedcentral.com/articles/10.1186/s12916-018-1190-8#MOESM1
Dairy	Butter	Butter	pentadecanoic acid (15:0)	HMDB00826	NA	Bacterial flora synthesize in ruminants; cannot be synthesized in humans	YES (PMID 9701185, PMID 11238766)	Milk, ruminant meat fat	NA	NA	dried blood spots	NA	FFQ	GC‐FID	Cross sectional data from a randomized personalized nutrition diet interveniton	Food4Me Proof of Principle study	Germany, Greece, Ireland, the Netherlands, Poland, Spain and the UK	1180	NA	NA	NA	0.27 per SD*	NA	NA	AUC 0.799	Country?	0.043	NA	NA	NA	NA	NA	5.8±11.2 g/day	NA	NA	European adults	Albani 2016	https://www.ncbi.nlm.nih.gov/pubmed/26678873
Dairy	Cheese	Cheese	pentadecanoic acid (15:0)	HMDB00826	NA	Bacterial flora synthesize in ruminants; cannot be synthesized in humans	YES (PMID 9701185, PMID 11238766)	Milk, ruminant meat fat	NA	NA	dried blood spots	NA	FFQ	GC‐FID	Cross sectional data from a randomized personalized nutrition diet interveniton	Food4Me Proof of Principle study	Germany, Greece, Ireland, the Netherlands, Poland, Spain and the UK	1180	NA	NA	NA	0.19 per SD*	NA	NA	AUC 0.719	Country?	0.043	NA	NA	NA	NA	NA	24.4±36.3 g/day	NA	NA	European adults	Albani 2016	https://www.ncbi.nlm.nih.gov/pubmed/26678873
Dairy	Cream	Cream	pentadecanoic acid (15:0)	HMDB00826	NA	Bacterial flora synthesize in ruminants; cannot be synthesized in humans	YES (PMID 9701185, PMID 11238766)	Milk, ruminant meat fat	NA	NA	dried blood spots	NA	FFQ	GC‐FID	Cross sectional data from a randomized personalized nutrition diet interveniton	Food4Me Proof of Principle study	Germany, Greece, Ireland, the Netherlands, Poland, Spain and the UK	1180	NA	NA	NA	0.10 per SD*	NA	NA	AUC 0.66	Country?	0.043	NA	NA	NA	NA	NA	2.6±6.0 g/day	NA	NA	European adults	Albani 2016	https://www.ncbi.nlm.nih.gov/pubmed/26678873
Dairy	High fat dairy (double cream, high fat cheese, medium fat cheese, and butte)	High fat dairy	pentadecanoic acid (15:0)	HMDB00826	NA	Bacterial flora synthesize in ruminants; cannot be synthesized in humans	YES (PMID 9701185, PMID 11238766)	Milk, ruminant meat fat	NA	NA	dried blood spots	NA	FFQ	GC‐FID	Cross sectional data from a randomized personalized nutrition diet interveniton	Food4Me Proof of Principle study	Germany, Greece, Ireland, the Netherlands, Poland, Spain and the UK	1180	NA	NA	NA	0.26 per SD*	NA	NA	AUC 0.84	Country?	0.043	NA	NA	NA	NA	NA	18.6 g/day	NA	NA	European adults	Albani 2016	https://www.ncbi.nlm.nih.gov/pubmed/26678873
Dairy	Low fat dairy (fullfat or whole milk, low-fat or semiskimmed milk, zero-fat or skimmed milk, single or sour cream, fruit yoghurt or fruit mousse, full fat Greekyoghurt, low-fat natural yoghurt, low-fat cheese, and very low-fat cheese)	Low fat dairy	pentadecanoic acid (15:0)	HMDB00826	NA	Bacterial flora synthesize in ruminants; cannot be synthesized in humans	YES (PMID 9701185, PMID 11238766)	Milk, ruminant meat fat	NA	NA	dried blood spots	NA	FFQ	GC‐FID	Cross sectional data from a randomized personalized nutrition diet interveniton	Food4Me Proof of Principle study	Germany, Greece, Ireland, the Netherlands, Poland, Spain and the UK	1180	NA	NA	NA	0.16 per SD*	NA	NA	AUC 0.573	Country?	0.043	NA	NA	NA	NA	NA	251 g/day versus	NA	NA	European adults	Albani 2016	https://www.ncbi.nlm.nih.gov/pubmed/26678873
Dairy	Milk	Milk	pentadecanoic acid (15:0)	HMDB00826	NA	Bacterial flora synthesize in ruminants; cannot be synthesized in humans	YES (PMID 9701185, PMID 11238766)	Milk, ruminant meat fat	NA	NA	dried blood spots	NA	FFQ	GC‐FID	Cross sectional data from a randomized personalized nutrition diet interveniton	Food4Me Proof of Principle study	Germany, Greece, Ireland, the Netherlands, Poland, Spain and the UK	1180	NA	NA	NA	0.13 per SD*	NA	NA	NA	Country?	0.043	NA	NA	NA	NA	NA	177.7±266.6 g/day	NA	NA	European adults	Albani 2016	https://www.ncbi.nlm.nih.gov/pubmed/26678873
Dairy	Total dairy	Total dairy	pentadecanoic acid (15:0)	HMDB00826	NA	Bacterial flora synthesize in ruminants; cannot be synthesized in humans	YES (PMID 9701185, PMID 11238766)	Milk, ruminant meat fat	NA	NA	dried blood spots	NA	FFQ	GC‐FID	Cross sectional data from a randomized personalized nutrition diet interveniton	Food4Me Proof of Principle study	Germany, Greece, Ireland, the Netherlands, Poland, Spain and the UK	1180	NA	NA	NA	0.17 per SD*	NA	NA	AUC 0.597	Country?	0.043	NA	NA	NA	NA	NA	304.4±279.6 g/day	NA	NA	European adults	Albani 2016	https://www.ncbi.nlm.nih.gov/pubmed/26678873
Dairy	Yogurt	Yogurt	pentadecanoic acid (15:0)	HMDB00826	NA	Bacterial flora synthesize in ruminants; cannot be synthesized in humans	YES (PMID 9701185, PMID 11238766)	Milk, ruminant meat fat	NA	NA	dried blood spots	NA	FFQ	GC‐FID	Cross sectional data from a randomized personalized nutrition diet interveniton	Food4Me Proof of Principle study	Germany, Greece, Ireland, the Netherlands, Poland, Spain and the UK	1180	NA	NA	NA	0.12 per SD*	NA	NA	NA	NA	0.043	NA	NA	NA	NA	NA	53.6±94.9 g/day	NA	NA	European adults	Albani 2016	https://www.ncbi.nlm.nih.gov/pubmed/26678873
Dairy	2% milk, cheese, and sour cream	2% milk, cheese, and sour cream	pentadecanoic acid (15:0)	HMDB00826	NA	Bacterial flora synthesize in ruminants; cannot be synthesized in humans	YES (PMID 9701185, PMID 11238766)	Milk, ruminant meat fat	NA	NA	adipose	fasted	Food Frequency Questionnaire (FFQ)	capillary gas chromatography	control subjects from a case-control study	NA	Costa Rica	521	NA	NA	0.31	NA	NA	NA	NA	age, sex, body mass index, and smoking status.	NA	NA	NA	NA	NA	NA	NA	NA	NA	Costa Rican men and women	Baylin 2002	https://academic.oup.com/ajcn/article/76/4/750/4677442
Dairy	Milk, full fat	Milk, full fat	pentadecanoic acid (15:0)	HMDB00826	NA	Bacterial flora synthesize in ruminants; cannot be synthesized in humans	YES (PMID 9701185, PMID 11238766)	Milk, ruminant meat fat	NA	NA	serum	fasting	FFQ	GC	Case control study of MI	NA	Norway	111 cases, 107 controls	NA	NA	0.03	NA	NA	NA	NA	NA	NA	0.021 to 0.045	NA	NA	NA	NA	0.8 (0.2, 50) (median, 25/75%) g/day	NA	NA	Adults with first MI or controls i nNorway age 45-75 without previously reported MI or serious disease; postmenopausal women	Biong 2006	https://onlinelibrary.wiley.com/doi/abs/10.1002/ejlt.200600044
Dairy	Butter	Butter	pentadecanoic acid (15:0)	HMDB00826	NA	Bacterial flora synthesize in ruminants; cannot be synthesized in humans	YES (PMID 9701185, PMID 11238766)	Milk, ruminant meat fat	NA	NA	serum	fasting	FFQ	GC	Case control study of MI	NA	Norway	111 cases, 107 controls	NA	NA	0.07	NA	NA	NA	NA	NA	NA	0.021 to 0.045	NA	NA	NA	NA	1.4, (0.6, 7.6) (median, 25/75%)	NA	NA	Adults with first MI or controls i nNorway age 45-75 without previously reported MI or serious disease; postmenopausal women	Biong 2006	https://onlinelibrary.wiley.com/doi/abs/10.1002/ejlt.200600044
Dairy	Cheese	Cheese	pentadecanoic acid (15:0)	HMDB00826	NA	Bacterial flora synthesize in ruminants; cannot be synthesized in humans	YES (PMID 9701185, PMID 11238766)	Milk, ruminant meat fat	NA	NA	serum	fasting	FFQ	GC	Case control study of MI	NA	Norway	111 cases, 107 controls	NA	NA	0.11	NA	NA	NA	NA	NA	NA	0.021 to 0.045	NA	NA	NA	NA	37 ± 23.4 g/day	NA	NA	Adults with first MI or controls i nNorway age 45-75 without previously reported MI or serious disease; postmenopausal women	Biong 2006	https://onlinelibrary.wiley.com/doi/abs/10.1002/ejlt.200600044
Dairy	Dairy fat	Dairy fat	pentadecanoic acid (15:0)	HMDB00826	NA	Bacterial flora synthesize in ruminants; cannot be synthesized in humans	YES (PMID 9701185, PMID 11238766)	Milk, ruminant meat fat	NA	NA	serum	fasting	FFQ	GC	Case control study of MI	NA	Norway	111 cases, 107 controls	NA	NA	0.14	NA	NA	NA	NA	NA	NA	0.021 to 0.045	NA	NA	NA	NA	24.6 ± 16.2 g/day	NA	NA	Adults with first MI or controls i nNorway age 45-75 without previously reported MI or serious disease; postmenopausal women	Biong 2006	https://onlinelibrary.wiley.com/doi/abs/10.1002/ejlt.200600044
Dairy	Butter	Butter	pentadecanoic acid (15:0)	HMDB00826	NA	Bacterial flora synthesize in ruminants; cannot be synthesized in humans	YES (PMID 9701185, PMID 11238766)	Milk, ruminant meat fat	NA	NA	adipose	NA	FFQ	GC	Case control study of MI	NA	Norway	111 cases, 107 controls	NA	NA	0.21	NA	NA	NA	NA	NA	NA	0.021 to 0.045	NA	NA	NA	NA	1.4, (0.6, 7.6) (median, 25/75%)	NA	NA	Adults with first MI or controls i nNorway age 45-75 without previously reported MI or serious disease; postmenopausal women	Biong 2006	https://onlinelibrary.wiley.com/doi/abs/10.1002/ejlt.200600044
Dairy	Milk	Milk	pentadecanoic acid (15:0)	HMDB00826	NA	Bacterial flora synthesize in ruminants; cannot be synthesized in humans	YES (PMID 9701185, PMID 11238766)	Milk, ruminant meat fat	NA	NA	adipose	NA	FFQ	GC	Case control study of MI	NA	Norway	111 cases, 107 controls	NA	NA	0.21	NA	NA	NA	NA	NA	NA	0.021 to 0.045	NA	NA	NA	NA	0.8 (0.2, 50) (median, 25/75%) g/day	NA	NA	Adults with first MI or controls i nNorway age 45-75 without previously reported MI or serious disease; postmenopausal women	Biong 2006	https://onlinelibrary.wiley.com/doi/abs/10.1002/ejlt.200600044
Dairy	Cheese	Cheese	pentadecanoic acid (15:0)	HMDB00826	NA	Bacterial flora synthesize in ruminants; cannot be synthesized in humans	YES (PMID 9701185, PMID 11238766)	Milk, ruminant meat fat	NA	NA	adipose	NA	FFQ	GC	Case control study of MI	NA	Norway	111 cases, 107 controls	NA	NA	0.3	NA	NA	NA	NA	NA	NA	0.021 to 0.045	NA	NA	NA	NA	37 ± 23.4 g/day	NA	NA	Adults with first MI or controls i nNorway age 45-75 without previously reported MI or serious disease; postmenopausal women	Biong 2006	https://onlinelibrary.wiley.com/doi/abs/10.1002/ejlt.200600044
Dairy	Dairy fat	Dairy fat	pentadecanoic acid (15:0)	HMDB00826	NA	Bacterial flora synthesize in ruminants; cannot be synthesized in humans	YES (PMID 9701185, PMID 11238766)	Milk, ruminant meat fat	NA	NA	adipose	NA	FFQ	GC	Case control study of MI	NA	Norway	111 cases, 107 controls	NA	NA	0.39	NA	NA	NA	NA	NA	NA	0.021 to 0.045	NA	NA	NA	NA	24.6 ± 16.2 g/day	NA	NA	Adults with first MI or controls i nNorway age 45-75 without previously reported MI or serious disease; postmenopausal women	Biong 2006	https://onlinelibrary.wiley.com/doi/abs/10.1002/ejlt.200600044
Dairy	Milk	Milk	pentadecanoic acid (15:0)	HMDB00826	NA	Bacterial flora synthesize in ruminants; cannot be synthesized in humans	YES (PMID 9701185, PMID 11238766)	Milk, ruminant meat fat	NA	NA	adipose	NA	14-day weighed records and FFQ	GLC-MS	Cross sectional	NA	Norway	137	NA	NA	0.09 (-0.10, 0.28) FFQ; 0.16 (-0.03, 0.34) WR	NA	NA	NA	NA	NA	0.02-0.1	NA	NA	NA	NA	NA	438 (220)g/day WR; 549 (286)g/day FFQ	NA	NA	Healthy men age 21-55	Brevik 2005	https://www.ncbi.nlm.nih.gov/pubmed/16118654
Dairy	Milk	Milk	pentadecanoic acid (15:0)	HMDB00826	NA	Bacterial flora synthesize in ruminants; cannot be synthesized in humans	YES (PMID 9701185, PMID 11238766)	Milk, ruminant meat fat	NA	NA	serum	NA	14-day weighed records and FFQ	GLC-MS	Cross sectional	NA	Norway	137	NA	NA	0.09 (−0.10, 0.27) FFQ; 0.17 (-0.02, 0.35) WR	NA	NA	NA	NA	NA	0.02-0.1	NA	NA	NA	NA	NA	438 (220)g/day WR; 549 (286)g/day FFQ	NA	NA	Healthy men age 21-55	Brevik 2005	https://www.ncbi.nlm.nih.gov/pubmed/16118654
Dairy	Cheese	Cheese	pentadecanoic acid (15:0)	HMDB00826	NA	Bacterial flora synthesize in ruminants; cannot be synthesized in humans	YES (PMID 9701185, PMID 11238766)	Milk, ruminant meat fat	NA	NA	adipose	NA	14-day weighed records and FFQ	GLC-MS	Cross sectional	NA	Norway	137	NA	NA	0.25 (0.06, 0.42) FFQ; 0.39 (0.22, 0.54) WR	NA	NA	NA	NA	NA	0.02-0.1	NA	NA	NA	NA	NA	34.3 (22.2)g/day WR; 34.6 (24.8)g/day FFQ	NA	NA	Healthy men age 21-55	Brevik 2005	https://www.ncbi.nlm.nih.gov/pubmed/16118654
Dairy	Cheese	Cheese	pentadecanoic acid (15:0)	HMDB00826	NA	Bacterial flora synthesize in ruminants; cannot be synthesized in humans	YES (PMID 9701185, PMID 11238766)	Milk, ruminant meat fat	NA	NA	serum	NA	14-day weighed records and FFQ	GLC-MS	Cross sectional	NA	Norway	137	NA	NA	0.27 (0.09, 0.44) FFQ; 0.37 (0.19, 0.52) WR	NA	NA	NA	NA	NA	0.02-0.1	NA	NA	NA	NA	NA	34.3 (22.2)g/day WR; 34.6 (24.8)g/day FFQ	NA	NA	Healthy men age 21-55	Brevik 2005	https://www.ncbi.nlm.nih.gov/pubmed/16118654
Dairy	Dairy Fat	Dairy Fat	pentadecanoic acid (15:0)	HMDB00826	NA	Bacterial flora synthesize in ruminants; cannot be synthesized in humans	YES (PMID 9701185, PMID 11238766)	Milk, ruminant meat fat	NA	NA	serum	NA	14-day weighed records and FFQ	GLC-MS	Cross sectional	NA	Norway	137	NA	NA	0.28 (0.10, 0.45) FFQ; 0.43 (0.26, 0.57) WR	NA	NA	NA	NA	NA	0.02-0.1	NA	NA	NA	NA	NA	476 (222)g/day WR; 588 (290)g/day FFQ	NA	NA	Healthy men age 21-55	Brevik 2005	https://www.ncbi.nlm.nih.gov/pubmed/16118654
Dairy	Dairy Fat	Dairy Fat	pentadecanoic acid (15:0)	HMDB00826	NA	Bacterial flora synthesize in ruminants; cannot be synthesized in humans	YES (PMID 9701185, PMID 11238766)	Milk, ruminant meat fat	NA	NA	adipose	NA	14-day weighed records and FFQ	GLC-MS	Cross sectional	NA	Norway	137	NA	NA	0.28 (0.10, 0.45) FFQ; 0.52 (0.37, 0.65 WR)	NA	NA	NA	NA	NA	0.02-0.1	NA	NA	NA	NA	NA	476 (222)g/day WR; 588 (290)g/day FFQ	NA	NA	Healthy men age 21-55	Brevik 2005	https://www.ncbi.nlm.nih.gov/pubmed/16118654
Dairy	Butter	Butter	pentadecanoic acid (15:0)	HMDB00826	NA	Bacterial flora synthesize in ruminants; cannot be synthesized in humans	YES (PMID 9701185, PMID 11238766)	Milk, ruminant meat fat	NA	NA	serum	non-fasting	Food Frequency Questionnaire (FFQ)	LC-MS	nested case-control study	PLCO (Prostate, Lung, Colorectal, and Ovarian Cancer Screening Trial)	US	502	NA	NA	0.248	NA	2.06e-08	NA	NA	Age, Sex, Energy, Smoking status	NA	NA	NA	NA	NA	NA	0 (0-2) g/day	NA	NA	PLCO (Prostate, Lung, Colorectal, and Ovarian Cancer Screening Trial)	Guertin 2014	https://www.ncbi.nlm.nih.gov/pubmed/24740205
Dairy	Dairy fats (cheese, yogurt, milk)	Dairy fats (cheese, yogurt, milk)	pentadecanoic acid (15:0)	HMDB00826	NA	Bacterial flora synthesize in ruminants; cannot be synthesized in humans	YES (PMID 9701185, PMID 11238766)	Milk, ruminant meat fat	NA	NA	serum, plasma and adipose	NA	NA	NA	meta-analysis of 16 prospective cohort studies	NA	NA	NA	NA	NA	0.80 (with total)	NA	NA	NA	NA	BMI, waist circumference, levels of palmitate, triglycerides	NA	NA	NA	NA	NA	NA	NA	NA	NA	12 countries (7 from the United States, 7 from Europe, 1 from Australia, 1 from Taiwan)	Imamura 2018	https://journals.plos.org/plosmedicine/article?id=10.1371/journal.pmed.1002670
Dairy	Cottage or ricotta cheese, cheese, whole milk, Whole-fat yogurt, Ice cream, butter	Whole fat dairy and low fat dairy	pentadecanoic acid (15:0)	HMDB00826	NA	Bacterial flora synthesize in ruminants; cannot be synthesized in humans	YES (PMID 9701185, PMID 11238766)	Milk, ruminant meat fat	NA	NA	plasma	fasting	food-frequency questionnaire	thin-layer chromatography, gas chromatography	prospective cohort study	MESA (Multi-Ethnic Study of Atherosclerosis)	USA	2617	NA	NA	0.15	NA	NA	NA	NA	age, sex, race-ethnicity, field center, and energy intake	NA	NA	NA	NA	NA	NA	5.5 (+/- 7.9) serving/week	NA	NA	white, black, Hispanic, and Chinese Americans	Mozaffarian 2013	https://www.ncbi.nlm.nih.gov/pmc/articles/PMC3607658/pdf/ajcn974854.pdf
Dairy	Milk, butter, yogurt, cheese icecream	Milk, butter, yogurt, cheese icecream	pentadecanoic acid (15:0)	HMDB00826	NA	Bacterial flora synthesize in ruminants; cannot be synthesized in humans	YES (PMID 9701185, PMID 11238766)	Milk, ruminant meat fat	NA	NA	plasma	Fasting	4-d food records	gas chromatography-mass spectrometry	Cross sectional	NA	Australia	NA	NA	NA	NA	2.48 (1.04, 3.92)	<0.01	NA	NA	NA	NA	NA	NA	NA	NA	NA	HF milk (0.87 +/- 0.63), HF yogurt (0.36 +/- 0.26), HF cheese (0.48 +/- 0.42), butter (0.23 +/- 0.26), HF cream (0.38 +/- 0.27), HF dairy dessert (0.56 +/- 0.42) servings per day	NA	NA	86 middle-aged overweight or obese men and women	Nestel 2011	https://www.ncbi.nlm.nih.gov/pubmed/24153346
Dairy	Dairy Fat %E	Dairy products	pentadecanoic acid (15:0)	HMDB00826	NA	Bacterial flora synthesize in ruminants; cannot be synthesized in humans	YES (PMID 9701185, PMID 11238766)	Milk, ruminant meat fat	NA	NA	erythrocytes	NA	3 x FFQ	GLC-MS	Nurse's Health Study cohort	NA	USA	NA	NA	NA	0.30 (0.23 total dairy)	NA	NA	NA	NA	NA	0.043	NA	NA	NA	NA	NA	12.5 ± 9.1g/day	NA	NA	US female nurses	Sun 2007	https://academic.oup.com/ajcn/article/86/4/929/4649642
Dairy	Dairy Fat %E	Dairy products	pentadecanoic acid (15:0)	HMDB00826	NA	Bacterial flora synthesize in ruminants; cannot be synthesized in humans	YES (PMID 9701185, PMID 11238766)	Milk, ruminant meat fat	NA	NA	plasma	NA	3 x FFQ	GLC-MS	Nurse's Health Study cohort	NA	USA	NA	NA	NA	0.36 (0.29 total dairy)	NA	NA	NA	NA	NA	0.088	NA	NA	NA	NA	NA	12.5 ± 9.1g/day	NA	NA	US female nurses	Sun 2007	https://academic.oup.com/ajcn/article/86/4/929/4649642
Dairy	Total dairy fat	Total dairy fat	pentadecanoic acid (15:0)	HMDB00826	NA	Bacterial flora synthesize in ruminants; cannot be synthesized in humans	YES (PMID 9701185, PMID 11238766)	Milk, ruminant meat fat	NA	NA	serum	NA	2 x 7-day food records plus 14 x 24-hour recalls	GLC-MS	Cohort study (6 months)	NA	Sweden	NA	NA	NA	DR: 0.41 (CE); 0.42 (phospoholipid);l 24-HR: 0.40 (CE); 0.54 (phospholipids)	NA	NA	NA	NA	NA	0.134	NA	NA	NA	NA	7.3-71.3 g/day (DR); 4.7-70.9 g/day (24h)	24.9 ± 13.1 g/day (DR); 24.0+/-11.8 (24-h recall)	NA	NA	Swedish men	Wolk 2001	https://academic.oup.com/jn/article/131/3/828/4687197
Dairy	Total dairy fat	Total dairy fat	pentadecanoic acid (15:0)	HMDB00826	NA	Bacterial flora synthesize in ruminants; cannot be synthesized in humans	YES (PMID 9701185, PMID 11238766)	Milk, ruminant meat fat	NA	NA	adipose	NA	2 x 7-day food records plus 14 x 24-hour recalls	GLC-MS	Cohort study (6 months)	NA	Sweden	NA	NA	NA	DR: 0.66; 24-HR: 0.72	NA	NA	NA	NA	NA	0.053	NA	NA	NA	NA	7.3-71.3 g/day (DR); 4.7-70.9 g/day (24h)	24.9 ± 13.1 g/day (DR); 24.0+/-11.8 (24-h recall)	NA	NA	Swedish men	Wolk 2001	https://academic.oup.com/jn/article/131/3/828/4687197
Dairy	Total dairy fat	Total dairy fat	pentadecanoic acid (15:0)	HMDB00826	NA	Bacterial flora synthesize in ruminants; cannot be synthesized in humans	YES (PMID 9701185, PMID 11238766)	Milk, ruminant meat fat	NA	NA	plasma	NA	FFQ	GLC-MS	NHS and HPFS Cohorts	NHS (Nurses’ Health Study) and HPFS (Health Professionals Follow-Up Study)	USA	51,529 men, 121,700 women	NA	NA	0.22	NA	NA	NA	NA	Other dietary factors, physical activity, BMI,	0.096	NA	NA	NA	NA	NA	NA	NA	NA	US adults	Yakoob 2014	https://www.ncbi.nlm.nih.gov/pmc/articles/PMC4232012/
Dairy	milk, cheese, yogurt, butter and other mixed food sources	Whole fat dairy and low fat dairy	pentadecanoic acid (15:0)	HMDB00826	NA	Bacterial flora synthesize in ruminants; cannot be synthesized in humans	YES (PMID 9701185, PMID 11238766)	Milk, ruminant meat fat	NA	NA	plasma	fasting	Food Frequency Questionnaire (FFQ)	gas-liquid chromatography	prospective cohort studies	NHS (Nurses’ Health Study) and HPFS (Health Professionals Follow-Up Study)	USA	3333	NA	NA	0.26 (plasma-whole fat dairy); 0.13 (plasma-low fat dairy); 0.16 (RBC-whole fat dairy); 0.06 (RBC-low fat dairy)	NA	NA	NA	NA	fruits, vegetables, fish, meats, whole grains, sugar-sweetened beverages, polyunsaturated fat, calcium, and glycemic load	NA	0.16 (plasma); 0.224(RBC)	NA	NA	NA	NA	2.1 +/- 1.5 servings/day total dairy women; 2.1 +/- 1.6 serving/day total dairy men	NA	NA	US Men and Women	Yakoob 2016	https://www.ncbi.nlm.nih.gov/pmc/articles/PMC4928633/pdf/nihms768827.pdf
Dairy	Butter	Butter	Pentadecylic acid (15:0)	NA	NA	NA	NA	NA	NA	NA	serum and plasma	fasted	Food Frequency Questionnaire (FFQ)	mass spectrometry	Cohort Study	TwinsUK cohort	UK	3500	NA	NA	NA	0.018 (0.003)	2.77e-09	NA	NA	NA	NA	NA	NA	NA	NA	0-50 serving/week	3.5 (6.1) servings per week	NA	NA	TwinsUK (UK Adult Twin Registry)	Pallister 2016	https://journals.plos.org/plosone/article?id=10.1371/journal.pone.0158568
Dairy	Dairy	Dairy	phenylacetylglycine	HMDB00821	NA	NA	NA	NA	NA	NA	plasma,; 24 hr urine	non-fasting	14-day Weighed	LC/MS	Ancillary Feeding Study	NPAAS (Women's Health Initiative Nutrition and Physical Activity Assessment Study)	USA	153	NA	NA	0.54 (urine)	NA	2.29e-12	NA	NA	NA	NA	NA	NA	NA	NA	NA	1.8 ± 1.01 NDSR Servings	NA	NA	USA	Playdon 2021	unpublished
Dairy	Milk	Milk	phenylacetylglycine	HMDB00821	NA	NA	NA	NA	NA	NA	serum	NA	Food Frequency Questionnaire (FFQ)	UPLC-MS/MS	cross-sectional analysis	CPS-II	USA	1369	NA	NA	0.27	NA	1.8 E-23	NA	0.71	age at blood draw, race, education, smoking status, hormone replacement therapy, physical activity, BMI, ethanol consumption (except for alcohol-containing items), time since last meal, and caloric intake.	NA	NA	NA	NA	NA	NA	NA	NA	NA	CPS-II Nutrition Cohort	Wang 2018	https://academic.oup.com/jn/article/148/6/932/4996163
Dairy	Milk	NA	Phenylacetylgylcine	HMDB0000821	NA	NA	NA	NA	NA	NA	serum	Non-Fasting	FFQ (137-item self-administered food frequency questionnaire)	LC- tandem MS, GC-MS	nested case-control study	PLCO (Prostate, Lung, Colorectal and Ovarian cancer screening trial)	USA	621 (breast cancer cases); 621 (controls)	NA	NA	0.15	NA	p < 1.5 E-6 (Bonferroni corrected)	NA	NA	case status, age at blood draw , smoking history, diabetes history, BMI, education, vigorous physical activity, and daily caloric intake.	NA	NA	NA	NA	NA	NA	NA	NA	NA	men and women between ages 55–82	Playdon 2017	https://pubmed.ncbi.nlm.nih.gov/28659298/
Dairy	Milk, yogurt	Milk, yogurt	Phenylalanine	HMDB00159	NA	NA	NA	NA	NA	NA	plasma	fasting	SQFFQ- (Semi-Quantitative Food Frequency Questionnaire)	CE-TOF-MS (capillary electrophoresis time-of-flight mass spectrometry)	cohort study	TMCS-(Tsuruoka Metabolome Cohort Study)	Japan	7012	NA	NA	0.08	0.08	NA	NA	NA	NA	NA	NA	NA	NA	NA	122 g/d	13-255 g/d	NA	NA	Japanese	Shibutami 2021	https://journals.plos.org/plosone/article?id=10.1371/journal.pone.0246456
Dairy	Butter	Butter	Phospholipid pentadecanoic acid (C15:0)	HMDB00826	NA	Bacterial flora synthesize in ruminants; cannot be synthesized in humans	YES (PMID 9701185, PMID 11238766)	Milk, ruminant meat fat	NA	NA	serum	NA	7-day food record	GLC-MS	Cohort study	NA	Sweden	62	NA	NA	0.25	NA	NA	NA	NA	NA	0.091	NA	NA	NA	NA	NA	mean and sd: 7.6 +/- 14.3; median and range 0 (0-60) in g/day	NA	NA	70 year old Swedish men	Smedman 1999	https://academic.oup.com/ajcn/article/69/1/22/4694112
Dairy	Fat from ice cream	Fat from ice cream	Phospholipid pentadecanoic acid (C15:0)	HMDB00826	NA	Bacterial flora synthesize in ruminants; cannot be synthesized in humans	YES (PMID 9701185, PMID 11238766)	Milk, ruminant meat fat	NA	NA	serum	NA	7-day food record	GLC-MS	Cohort study	NA	Sweden	62	NA	NA	0.25	NA	NA	NA	NA	NA	0.091	NA	NA	NA	NA	NA	mean and sd: 1.2 +/- 2.3; median and range: 0 (0-11) in g/day	NA	NA	70 year old Swedish men	Smedman 1999	https://academic.oup.com/ajcn/article/69/1/22/4694112
Dairy	Fat from milk and cream	Fat from milk and cream	Phospholipid pentadecanoic acid (C15:0)	HMDB00826	NA	Bacterial flora synthesize in ruminants; cannot be synthesized in humans	YES (PMID 9701185, PMID 11238766)	Milk, ruminant meat fat	NA	NA	serum	NA	7-day food record	GLC-MS	Cohort study	NA	Sweden	62	NA	NA	0.25	NA	NA	NA	NA	NA	0.091	NA	NA	NA	NA	NA	mean and sd: 5.2 +/- 4.3; median and range: 4.1 (0-22) in g/day	NA	NA	70 year old Swedish men	Smedman 1999	https://academic.oup.com/ajcn/article/69/1/22/4694112
Dairy	Ice cream	Ice cream	Phospholipid pentadecanoic acid (C15:0)	HMDB00826	NA	Bacterial flora synthesize in ruminants; cannot be synthesized in humans	YES (PMID 9701185, PMID 11238766)	Milk, ruminant meat fat	NA	NA	serum	NA	7-day food record	GLC-MS	Cohort study	NA	Sweden	62	NA	NA	0.26	NA	NA	NA	NA	NA	0.091	NA	NA	NA	NA	NA	mean and sd: 10.4 +/- 18.8; median and range: 0 (0-107) in g/day	NA	NA	70 year old Swedish men	Smedman 1999	https://academic.oup.com/ajcn/article/69/1/22/4694112
Dairy	Fat from butter	Fat from butter	Phospholipid pentadecanoic acid (C15:0)	HMDB00826	NA	Bacterial flora synthesize in ruminants; cannot be synthesized in humans	YES (PMID 9701185, PMID 11238766)	Milk, ruminant meat fat	NA	NA	serum	NA	7-day food record	GLC-MS	Cohort study	NA	Sweden	62	NA	NA	0.34	NA	NA	NA	NA	NA	0.091	NA	NA	NA	NA	NA	mean and sd: 6.1 +/- 11.4; med and range: 0 (0-48) in g/day	NA	NA	70 year old Swedish men	Smedman 1999	https://academic.oup.com/ajcn/article/69/1/22/4694112
Dairy	Total dairy fat	Total dairy fat	Phospholipid pentadecanoic acid (C15:0)	HMDB00826	NA	Bacterial flora synthesize in ruminants; cannot be synthesized in humans	YES (PMID 9701185, PMID 11238766)	Milk, ruminant meat fat	NA	NA	serum	NA	7-day food record	GLC-MS	Cohort study	NA	Sweden	62	NA	NA	0.34	NA	NA	NA	NA	NA	0.091	NA	NA	NA	NA	NA	Mean and SD: 20.3 +/- 14.4; Median and range: 16.7 (4-73)	NA	NA	70 year old Swedish men	Smedman 1999	https://academic.oup.com/ajcn/article/69/1/22/4694112
Dairy	Dairy Fat	Fat from dairy products (milk, cheese, cottage cheese, yoghurt, dairy desserts, cream and quiche) (% energy)	phytanic acid (C20 branched-chain fatty acid)	HMDB00417_HMDB00801	phytol	Phytol is not produced in the human gut, but micro-organisms present in the gastrointestinal system of ruminants can break down chlorophyll to release phytol, which is then converted into phytanic acid	YES	phytanic acid is found in red meat and dairy primarily; higher levels in meat eaters than vegans	NA	NA	plasma	non-Fasting	FFQ	GLC-MS	cohort Study	EPIC-Oxford cohort	UK	96	NA	NA	0.68	NA	NA	NA	NA	NOT age, BMI, smoking, time of day of blood collection, time since last eaten, days between blood collection and processing or assay batch	0.018	0.032	NA	NA	RCT showed increases with butter/cheese diet vs. control	NA	12.3% (4.8) among meat eaters; 12.7% (5.9) among lacto-ovo-vegetarians (p-het 0.77); meat-eaters had a 6·7-fold higher geometric mean plasma phytanic acid concentration than vegans (5·77 v. 0·86mmol/l; P,0·0001) and a 47% higher concentration than the vegetarians (5·77 v. 3·93mmol/l; P¼0·016)	NA	NA	British	Allen 2008	https://www.ncbi.nlm.nih.gov/pubmed/17868488
Dairy	Dairy products (low-fat/skim milk and skim yogurt, whole milk, whole yogurt, and alltypes of cheeses. Low-fat dairy category included low-fat/skim milkand skim yogurt, whole fat dairy foods (whole milk and wholeyogurt) and fresh cheese)	Dairy products (low-fat/skim milk and skim yogurt, whole milk, whole yogurt, and alltypes of cheeses. Low-fat dairy category included low-fat/skim milkand skim yogurt, whole fat dairy foods (whole milk and wholeyogurt) and fresh cheese)	picolinate	NA	NA	NA	NA	NA	NA	NA	plasma	NA	3-day food record	LC-MS	MONA LISA multicentre cross-sectional population survey	NA	France	298	NA	NA	0.2	NA	NA	NA	NA	Related to MetS	NA	NA	NA	NA	NA	NA	mean 0.79-5.55 servings/day	NA	NA	French adults aged 35-74 years old	Capel 2019	https://www.ncbi.nlm.nih.gov/pubmed/31279616
Dairy	Cream	Cream	quinate	NA	NA	NA	No	obtained from cinchona bark, coffee beans, tobacco leaves, carrot leaves, apples, peaches, pears, plums, vegetables,	NA	NA	plasma	fasting	CPS-3 FFQ; 24HRs	Metabolon (UPLC-MS)	cohort study	DAS from CPS-3 (Diet Assessment Sub-study from the Cancer Prevention Study-3)	USA	671	NA	NA	0.34 (FFQ)	NA	p < 4.33 E-7 (FFQ); p < 4.17 E-7 (24 HRs)	NA	0.8	NA	NA	NA	0.81 (0.79, 0.84)	NA	NA	NA	NA	NA	NA	USA	Wang 2020	https://pubmed.ncbi.nlm.nih.gov/32993181/
Dairy	Total cheese	Total cheese	SM (d17:2/16:0, d18:2/15:0)	NA	NA	NA	NA	NA	NA	NA	plasma	fasting	CPS-3 FFQ; 24HRs	Metabolon (UPLC-MS)	cohort study	DAS from CPS-3 (Diet Assessment Sub-study from the Cancer Prevention Study-3)	USA	671	NA	NA	0.24 (FFQ)	NA	p < 4.33 E-7 (FFQ); p < 4.17 E-7 (24 HRs)	NA	0.88; 0.78	NA	NA	NA	0.65 (0.60, 0.69)	NA	NA	NA	NA	NA	NA	USA	Wang 2020	https://pubmed.ncbi.nlm.nih.gov/32993181/
Dairy	yogurt, cheese, milk and dairy desserts	yogurt, cheese, milk and dairy desserts	SM (OH) C14:1	NA	NA	NA	NA	NA	NA	NA	urine and serum	NA	NA	NMR	multilevel study (cross sectional analysis of multilevel birth cohort study)	NA	six european populations	NA	NA	NA	NA	NA	NA	NA	NA	age, sex, BMI, ethnicity, dietary and country of origin	0.11 for urinary metabolites, 0.15 for serum metabolites	0.091	NA	NA	NA	NA	19.8 (12.5-27.6)	NA	NA	NA	Lau 2018	https://bmcmedicine.biomedcentral.com/articles/10.1186/s12916-018-1190-8#MOESM1
Dairy	Butter	Butter	sphingomyelin (d17:1/16:0, d18:1/15:0, d16:1/17:0)	NA	NA	NA	NA	NA	NA	NA	serum	NA	Food Frequency Questionnaire (FFQ)	UPLC-MS/MS	cross-sectional analysis	CPS-II	USA	1369	NA	NA	0.23	NA	1.5 E-17	NA	0.65	age at blood draw, race, education, smoking status, hormone replacement therapy, physical activity, BMI, ethanol consumption (except for alcohol-containing items), time since last meal, and caloric intake.	NA	NA	NA	NA	NA	NA	NA	NA	NA	CPS-II Nutrition Cohort	Wang 2018	https://academic.oup.com/jn/article/148/6/932/4996163
Dairy	Butter	Butter	sphingomyelin (d18:1/25:0, d19:0/24:1, d20:1/23:0, d19:1/24:0)	NA	NA	NA	NA	NA	NA	NA	serum	NA	Food Frequency Questionnaire (FFQ)	UPLC-MS/MS	cross-sectional analysis	CPS-II	USA	1369	NA	NA	0.24	NA	6.7 E-20	NA	0.68	age at blood draw, race, education, smoking status, hormone replacement therapy, physical activity, BMI, ethanol consumption (except for alcohol-containing items), time since last meal, and caloric intake.	NA	NA	NA	NA	NA	NA	NA	NA	NA	CPS-II Nutrition Cohort	Wang 2018	https://academic.oup.com/jn/article/148/6/932/4996163
Dairy	Butter	Butter	Sphingomyelins	NA	NA	NA	NA	NA	NA	NA	serum	non-fasting	FFQ	FIA-MS/MS	EPIC-Potsdam cohort (cross sectional analysis)	NA	Germany	2380	NA	NA	NA	NA	NA	0.49	NA	NA	0.073	0.113	NA	NA	NA	NA	NA	NA	NA	European adults	Floegel 2013	https://www.ncbi.nlm.nih.gov/pubmed/23942179
Dairy	Milk	Milk	tetracecenoic (myristoleic) acid (14:1)	HMDB02000	NA	NA	NA	present in milk (cow), butter, and margarine-like spreads	NA	NA	serum	fasting	FFQ	GC	Case control study of MI	NA	Norway	111 cases, 107 controls	NA	NA	0.03	NA	NA	NA	NA	NA	NA	0.021 to 0.045	NA	NA	NA	NA	0.8 (0.2, 50) (median, 25/75%) g/day	NA	NA	Adults with first MI or controls i nNorway age 45-75 without previously reported MI or serious disease; postmenopausal women	Biong 2006	https://onlinelibrary.wiley.com/doi/abs/10.1002/ejlt.200600044
Dairy	Milk	Milk	tetracecenoic (myristoleic) acid (14:1)	HMDB02000	NA	NA	NA	present in milk (cow), butter, and margarine-like spreads	NA	NA	adipose	NA	FFQ	GC	Case control study of MI	NA	Norway	111 cases, 107 controls	NA	NA	0.06	NA	NA	NA	NA	NA	NA	0.021 to 0.045	NA	NA	NA	NA	0.8 (0.2, 50) (median, 25/75%) g/day	NA	NA	Adults with first MI or controls i nNorway age 45-75 without previously reported MI or serious disease; postmenopausal women	Biong 2006	https://onlinelibrary.wiley.com/doi/abs/10.1002/ejlt.200600044
Dairy	Butter	Butter	tetracecenoic (myristoleic) acid (14:1)	HMDB02000	NA	NA	NA	present in milk (cow), butter, and margarine-like spreads	NA	NA	serum	fasting	FFQ	GC	Case control study of MI	NA	Norway	111 cases, 107 controls	NA	NA	0.11	NA	NA	NA	NA	NA	NA	0.021 to 0.045	NA	NA	NA	NA	1.4, (0.6, 7.6) (median, 25/75%)	NA	NA	Adults with first MI or controls i nNorway age 45-75 without previously reported MI or serious disease; postmenopausal women	Biong 2006	https://onlinelibrary.wiley.com/doi/abs/10.1002/ejlt.200600044
Dairy	Dairy fat	Dairy fat	tetracecenoic (myristoleic) acid (14:1)	HMDB02000	NA	NA	NA	present in milk (cow), butter, and margarine-like spreads	NA	NA	serum	fasting	FFQ	GC	Case control study of MI	NA	Norway	111 cases, 107 controls	NA	NA	0.17	NA	NA	NA	NA	NA	NA	0.021 to 0.045	NA	NA	NA	NA	24.6 ± 16.2 g/day	NA	NA	Adults with first MI or controls i nNorway age 45-75 without previously reported MI or serious disease; postmenopausal women	Biong 2006	https://onlinelibrary.wiley.com/doi/abs/10.1002/ejlt.200600044
Dairy	Butter	Butter	tetracecenoic (myristoleic) acid (14:1)	HMDB02000	NA	NA	NA	present in milk (cow), butter, and margarine-like spreads	NA	NA	adipose	NA	FFQ	GC	Case control study of MI	NA	Norway	111 cases, 107 controls	NA	NA	0.18	NA	NA	NA	NA	NA	NA	0.021 to 0.045	NA	NA	NA	NA	1.4, (0.6, 7.6) (median, 25/75%)	NA	NA	Adults with first MI or controls i nNorway age 45-75 without previously reported MI or serious disease; postmenopausal women	Biong 2006	https://onlinelibrary.wiley.com/doi/abs/10.1002/ejlt.200600044
Dairy	Cheese	Cheese	tetracecenoic (myristoleic) acid (14:1)	HMDB02000	NA	NA	NA	present in milk (cow), butter, and margarine-like spreads	NA	NA	adipose	NA	FFQ	GC	Case control study of MI	NA	Norway	111 cases, 107 controls	NA	NA	0.2	NA	NA	NA	NA	NA	NA	0.021 to 0.045	NA	NA	NA	NA	37 ± 23.4 g/day	NA	NA	Adults with first MI or controls i nNorway age 45-75 without previously reported MI or serious disease; postmenopausal women	Biong 2006	https://onlinelibrary.wiley.com/doi/abs/10.1002/ejlt.200600044
Dairy	Dairy fat	Dairy fat	tetracecenoic (myristoleic) acid (14:1)	HMDB02000	NA	NA	NA	present in milk (cow), butter, and margarine-like spreads	NA	NA	adipose	NA	FFQ	GC	Case control study of MI	NA	Norway	111 cases, 107 controls	NA	NA	0.26	NA	NA	NA	NA	NA	NA	0.021 to 0.045	NA	NA	NA	NA	24.6 ± 16.2 g/day	NA	NA	Adults with first MI or controls i nNorway age 45-75 without previously reported MI or serious disease; postmenopausal women	Biong 2006	https://onlinelibrary.wiley.com/doi/abs/10.1002/ejlt.200600044
Dairy	Cheese	Cheese	tetracecenoic (myristoleic) acid (14:1)	HMDB02000	NA	NA	NA	present in milk (cow), butter, and margarine-like spreads	NA	NA	serum	fasting	FFQ	GC	Case control study of MI	NA	Norway	111 cases, 107 controls	NA	NA	0.29	NA	NA	NA	NA	NA	NA	0.021 to 0.045	NA	NA	NA	NA	37 ± 23.4 g/day	NA	NA	Adults with first MI or controls i nNorway age 45-75 without previously reported MI or serious disease; postmenopausal women	Biong 2006	https://onlinelibrary.wiley.com/doi/abs/10.1002/ejlt.200600044
Dairy	Milk, yogurt	Milk, yogurt	Threonate	NA	NA	NA	NA	NA	NA	NA	plasma	fasting	SQFFQ- (Semi-Quantitative Food Frequency Questionnaire)	CE-TOF-MS (capillary electrophoresis time-of-flight mass spectrometry)	cohort study	TMCS-(Tsuruoka Metabolome Cohort Study)	Japan	7012	NA	NA	0.09	0.07	NA	NA	NA	NA	NA	NA	NA	NA	NA	122 g/d	13-255 g/d	NA	NA	Japanese	Shibutami 2021	https://journals.plos.org/plosone/article?id=10.1371/journal.pone.0246456
Dairy	Butter	Butter	trans 16:1n−7	NA	NA	Ruminant source	found in dairy products	associated with red meat, baked foods containing butter, processed meat, fried food	NA	NA	plasma	NA	FFQ	GC-MS	community-based prospective cohort	NA	USA	NA	NA	NA	0.25	NA	NA	NA	NA	NA	0.091	NA	NA	NA	NA	0.1 - 4.0 serving/week (20th-80th percentile)	2.1 ± 3.6 servings per week	NA	NA	US older adults	Micha 2010	https://www.ncbi.nlm.nih.gov/pmc/articles/PMC2844676/
Dairy	High fat dairy	High fat dairy	trans 16:1n−7	NA	NA	Ruminant source	found in dairy products	associated with red meat, baked foods containing butter, processed meat, fried food	NA	NA	plasma	NA	FFQ	GC-MS	community-based prospective cohort	NA	USA	NA	NA	NA	0.39	NA	NA	NA	NA	NA	0.091	NA	NA	NA	NA	0.6 - 7.1 serving/week (20th-80th percentile)	6.2 ± 4.6 servings per week	NA	NA	US older adults	Micha 2010	https://www.ncbi.nlm.nih.gov/pmc/articles/PMC2844676/
Dairy	Cottage or ricotta cheese, cheese, whole milk, Whole-fat yogurt, Ice cream, butter	Whole fat dairy and low fat dairy	trans 16:1n−7	NA	dairy fats [palmitelaidic acid (t-16:1D9) and t-vaccenic acid (t-18:1D11)]	Bacterial flora synthesize in ruminants; cannot be synthesized in humans	found in dairy products	partly hydrogenated vegetable oils	NA	NA	plasma	fasting	food-frequency questionnaire	thin-layer chromatography, gas chromatography	prospective cohort study	MESA (Multi-Ethnic Study of Atherosclerosis)	USA	2617	NA	NA	0.15	NA	NA	NA	NA	age, sex, race-ethnicity, field center, and energy intake	NA	NA	NA	NA	NA	NA	5.5 (+/- 7.9) serving/week	NA	NA	white, black, Hispanic, and Chinese Americans	Mozaffarian 2013	https://www.ncbi.nlm.nih.gov/pmc/articles/PMC3607658/pdf/ajcn974854.pdf
Dairy	Dairy Fat %E	Dairy products	trans 16:1n−7	NA	NA	Bacterial flora synthesize in ruminants; cannot be synthesized in humans	found in dairy products	partly hydrogenated vegetable oils	NA	NA	plasma	NA	3 x FFQ	GLC-MS	Nurse's Health Study cohort	NA	USA	NA	NA	NA	0.30 (0.20 total dairy)	NA	NA	NA	NA	NA	0.068	NA	NA	NA	NA	NA	12.5 ± 9.1g/day	NA	NA	US female nurses	Sun 2007	https://academic.oup.com/ajcn/article/86/4/929/4649642
Dairy	Dairy Fat %E	Dairy products	trans 16:1n−7	NA	NA	Bacterial flora synthesize in ruminants; cannot be synthesized in humans	found in dairy products	partly hydrogenated vegetable oils	NA	NA	erythrocytes	NA	3 x FFQ	GLC-MS	Nurse's Health Study cohort	NA	USA	NA	NA	NA	0.32 (0.18 total dairy)	NA	NA	NA	NA	NA	0.033	NA	NA	NA	NA	NA	12.5 ± 9.1g/day	NA	NA	US female nurses	Sun 2007	https://academic.oup.com/ajcn/article/86/4/929/4649642
Dairy	Total dairy fat	Total dairy fat	trans 16:1n−7	NA	NA	Bacterial flora synthesize in ruminants; cannot be synthesized in humans	found in dairy products	NA	NA	NA	plasma	NA	FFQ	GLC-MS	NHS and HPFS Cohorts	NHS (Nurses’ Health Study) and HPFS (Health Professionals Follow-Up Study)	USA	51,529 men, 121,700 women	NA	NA	0.13	NA	NA	NA	NA	Other dietary factors, physical activity, BMI,	0.149	NA	NA	NA	NA	NA	NA	NA	NA	US adults	Yakoob 2014	https://www.ncbi.nlm.nih.gov/pmc/articles/PMC4232012/
Dairy	milk, cheese, yogurt, butter and other mixed food sources	Whole fat dairy and low fat dairy	trans 16:1n−7	NA	NA	Bacterial flora synthesize in ruminants; cannot be synthesized in humans	found in dairy products	NA	NA	NA	plasma and RBC	fasting	Food Frequency Questionnaire (FFQ)	gas-liquid chromatography	prospective cohort studies	NHS (Nurses’ Health Study) and HPFS (Health Professionals Follow-Up Study)	USA	3333	NA	NA	0.24 (plasma-whole fat dairy); 0.06 (plasma-low fat dairy); 0.21 (RBC-whole fat dairy); 0.07 (RBC-low fat dairy)	NA	NA	NA	NA	fruits, vegetables, fish, meats, whole grains, sugar-sweetened beverages, polyunsaturated fat, calcium, and glycemic load	NA	0.104(plasma); 0.142(RBC)	NA	NA	NA	NA	2.1 +/- 1.5 servings/day total dairy women; 2.1 +/- 1.6 serving/day total dairy men	NA	NA	US Men and Women	Yakoob 2016	https://www.ncbi.nlm.nih.gov/pmc/articles/PMC4928633/pdf/nihms768827.pdf
Dairy	Dairy fats (cheese, yogurt, milk)	Dairy fats (cheese, yogurt, milk)	trans-palmitoleic acid, t16:1n-7	NA	NA	NA	NA	NA	NA	NA	serum, plasma and adipose	NA	NA	NA	meta-analysis of 16 prospective cohort studies	NA	NA	NA	NA	NA	0.9 (with total)	NA	NA	NA	NA	BMI, waist circumference, levels of palmitate, triglycerides	NA	NA	NA	NA	NA	NA	NA	NA	NA	12 countries (7 from the United States, 7 from Europe, 1 from Australia, 1 from Taiwan)	Imamura 2018	https://journals.plos.org/plosmedicine/article?id=10.1371/journal.pmed.1002670
Dairy	Milk, butter, yogurt, cheese icecream	Milk, butter, yogurt, cheese icecream	trans16:1n-7	NA	NA	NA	NA	NA	NA	NA	plasma	Fasting	4-d food records	gas chromatography-mass spectrometry	Cross sectional	NA	Australia	NA	NA	NA	NA	2.01 (0.45, 3.57)	<0.05	NA	NA	NA	NA	NA	NA	NA	NA	NA	HF milk (0.87 +/- 0.63), HF yogurt (0.36 +/- 0.26), HF cheese (0.48 +/- 0.42), butter (0.23 +/- 0.26), HF cream (0.38 +/- 0.27), HF dairy dessert (0.56 +/- 0.42) servings per day	NA	NA	86 middle-aged overweight or obese men and women	Nestel 2011	https://www.ncbi.nlm.nih.gov/pubmed/24153346
Dairy	Milk	Milk	trimethyl-N-aminovalerate	NA	NA	Bacteroidetes, Ruminococcus	NA	NA	NA	NA	serum and urine	NA	Food Frequency Questionnaire (FFQ)	mass spectroscopy	meta-analysis of 3 cohort (TwinsUK, EGCUT,KORA) studies	TwinsUK, EGCUT,KORA	UK, Germany, Estonia	3559 TWINS UK; EGCUT, n = 1109 and KORA, n = 1593	NA	NA	NA	0.012 (0.002)	2.98 × 10−12	NA	0.62 (0.55, 0.69)	age, sex, the primary DNA sequence, and a shared early environment	NA	NA	NA	NA	NA	NA	none, ¼ pint (146.25 g), ½pint (292.5 g), ¾ pint (438.75), 1 pint (585 g) or more than one pint (this was coded as 1½ pints and equal to 877.5 g)	NA	NA	TwinsUK (UK Adult Twin Registry)	Pallister 2016 2	https://link.springer.com/article/10.1007%2Fs00394-016-1278-x
Dairy	Milk, yogurt	Milk, yogurt	Tryptophan	HMDB00929	NA	NA	NA	NA	NA	NA	plasma	fasting	SQFFQ- (Semi-Quantitative Food Frequency Questionnaire)	CE-TOF-MS (capillary electrophoresis time-of-flight mass spectrometry)	cohort study	TMCS-(Tsuruoka Metabolome Cohort Study)	Japan	7012	NA	NA	0.03	0.02	NA	NA	NA	NA	NA	NA	NA	NA	NA	122 g/d	13-255 g/d	NA	NA	Japanese	Shibutami 2021	https://journals.plos.org/plosone/article?id=10.1371/journal.pone.0246456
Dairy	Milk, yogurt	Milk, yogurt	Tyrosine	HMDB00158	NA	NA	NA	NA	NA	NA	plasma	fasting	SQFFQ- (Semi-Quantitative Food Frequency Questionnaire)	CE-TOF-MS (capillary electrophoresis time-of-flight mass spectrometry)	cohort study	TMCS-(Tsuruoka Metabolome Cohort Study)	Japan	7012	NA	NA	0.02	0.04	NA	NA	NA	NA	NA	NA	NA	NA	NA	122 g/d	13-255 g/d	NA	NA	Japanese	Shibutami 2021	https://journals.plos.org/plosone/article?id=10.1371/journal.pone.0246456
Dairy	Milk	Milk	uridine	HMDB00296	NA	NA	NA	NA	NA	NA	serum and urine	NA	Food Frequency Questionnaire (FFQ)	mass spectroscopy	meta-analysis of 3 cohort (TwinsUK, EGCUT,KORA) studies	TwinsUK, EGCUT,KORA	UK, Germany, Estonia	3559 TWINS UK; EGCUT, n = 1109 and KORA, n = 1593	NA	NA	NA	0.004 (0.001)	9.86 × 10−6	NA	0.62 (0.55, 0.69)	age, sex, the primary DNA sequence, and a shared early environment	NA	NA	NA	NA	NA	NA	none, ¼ pint (146.25 g), ½pint (292.5 g), ¾ pint (438.75), 1 pint (585 g) or more than one pint (this was coded as 1½ pints and equal to 877.5 g)	NA	NA	TwinsUK (UK Adult Twin Registry)	Pallister 2016 2	https://link.springer.com/article/10.1007%2Fs00394-016-1278-x
Intervention Studies
Dairy	Cheese	Cheese	3-phenyllactic acid	NA	NA	Clostridium, Klebsiella, Staphylococcus, Pseudomonas aeruginosa, Lactobacillus fermentum, Eubacterium lentum, Escherichia coli, Enterococcus faecalis, Enterococcus faecium, Bifidobacterium Bifidum, Acinetobacter baumannii, Bacteroides fragilis, Bacteroides thetaiotaomicron	derived from phenylalanine metabolism	likely present in other fermented foods (sourdough); used as preservative (e.g., honey)	NA	NA	urine	NA	NA	GC-MS and 1H NMR	randomized, controlled crossover study	NA		NA	NA	NA	NA	NA	NA	NA	NA	NA	0.48	NA	NA	NA	NA	NA	NA	NA	NA	NA	Munger 2017	https://pubs.acs.org/doi/10.1021/acs.jproteome.7b00319
Dairy	Milk	Milk	galactonate	NA	NA	NA	NA	NA	NA	NA	urine	NA	NA	GC-MS and 1H NMR	randomized, controlled crossover study	NA		NA	NA	NA	NA	NA	NA	NA	NA	NA	NA	NA	NA	NA	NA	NA	NA	NA	NA	NA	Munger 2017	https://pubs.acs.org/doi/10.1021/acs.jproteome.7b00319
Dairy	Milk	Milk	galactose	NA	NA	NA	NA	Present in fruits and vegetables	NA	NA	urine	NA	NA	GC-MS and 1H NMR	randomized, controlled crossover study	NA		NA	NA	NA	NA	NA	NA	NA	NA	NA	0.04 (GC-MS); 0.07 (NMR)	NA	NA	NA	NA	NA	NA	NA	NA	NA	Munger 2017	https://pubs.acs.org/doi/10.1021/acs.jproteome.7b00319
Dairy	Milk	Milk	Lactose	HMDB00186	NA	NA	NA	NA	NA	NA	urine	NA	NA	GC-MS and 1H NMR	randomized, controlled crossover study	NA		NA	NA	NA	NA	NA	NA	NA	NA	NA	NA	NA	NA	NA	NA	NA	NA	NA	NA	NA	Munger 2017	https://pubs.acs.org/doi/10.1021/acs.jproteome.7b00319
Dairy	Milk	Milk	citrate	NA	NA	NA	NA	Also present in plant sources like vegetables	NA	NA	Faeces, 24 h urine	NA	14 day intervention	NMR	14 day crossover intervention study	NA		NA	NA	NA	NA	NA	NA	NA	NA	NA	NA	NA	NA	NA	NA	NA	NA	NA	NA	NA	Zheng 2015	https://pubs.acs.org/doi/pdf/10.1021/jf505878a?rand=ahrlp885
Dairy	Milk	Milk	creatine	HMDB00064	NA	NA	NA	Also present in plant sources like vegetables	NA	NA	Faeces, 24 h urine	NA	14 day intervention	NMR	14 day crossover intervention study	NA		NA	NA	NA	NA	NA	NA	NA	NA	NA	NA	NA	NA	NA	NA	NA	NA	NA	NA	NA	Zheng 2015	https://pubs.acs.org/doi/pdf/10.1021/jf505878a?rand=ahrlp885
[truncated: 22 more rows]

## Sheet: Fats_oils
FOOD/BIOMARKER DATA										STUDY SPECIFIC DATA																												OTHER
[truncated: 57 more rows]

## Sheet: Fruits
FOOD/BIOMARKER DATA											STUDY SPECIFIC DATA																												OTHER
[truncated: 419 more rows]

## Sheet: Legumes_pulses
FOOD/BIOMARKER DATA											STUDY SPECIFIC DATA
[truncated: 43 more rows]

## Sheet: Meat
FOOD/BIOMARKER DATA											STUDY SPECIFIC DATA																												OTHER
[truncated: 9 more rows]

[truncated: 4 more sheets: Seafood, Sugar, Tea, Vegetables]
